# Supplementary material for: N′-(3-Fluoro­benzyl­idene)-2-methyl­benzohydrazide
Source: Acta Crystallogr Sect E Struct Rep Online. 2012 Jun 13;68(Pt 7):o2074. doi: 10.1107/S1600536812025548 (PMC3393891; doi:10.1107/S1600536812025548)
Supplement: Supplementary file 1 [file e-68-o2074-sup1.cif]

##############################################################################
#                                                                            #
# This CIF contains the data in a paper accepted for publication in          #
# Acta Crystallographica Section E. It conforms to the requirements of       #
# Notes for Authors for Acta Crystallographica Section E, and has been       #
# peer reviewed under the auspices of the IUCr Commission on Journals.       #
#                                                                            #
# Full details of the Crystallographic Information File format               #
# are given in the paper "The Crystallographic Information File (CIF):       #
# a New Standard Archive File for Crystallography" by S. R. Hall, F. H.      #
# Allen and I. D. Brown [Acta Cryst. (1991), A47, 655-685].                  #
#                                                                            #
# The current version of the core CIF dictionary is obtainable from          #
# ftp://ftp.iucr.org/pub/cif_core.dic.                                       #
#                                                                            #
# Software is freely available for graphical display of the structure(s)     #
# in this CIF. For information consult the CIF software page                 #
# http://www.iucr.org/resources/cif/software.                                #
#                                                                            #
# This file may be used for bona fide research purposes within the           #
# scientific community so long as proper attribution is given to the journal # 
# article from which it was obtained.                                        #
#                                                                            #
##############################################################################
data_global
_audit_creation_method     'form.cif (version 2.0)'
_journal_data_validation_number     ?
_journal_date_recd_electronic     2012-06-01
_journal_date_accepted     2012-06-05
_journal_name_full     'Acta Crystallographica, Section E'
_journal_year     2012
_journal_volume     68
_journal_issue      7
_journal_page_first     o2074
_journal_page_last     o2074
_journal_paper_category     QO
_journal_paper_doi     10.1107/S1600536812025548
_journal_coeditor_code     CV5308
loop_
    _publ_contact_author_name
    'Hong Lu'
_publ_contact_author_address
;
The 1st Affiliated Hospital of Henan University & Science and Technology,
Luoyang Henan 471003
People's Republic of China
;
_publ_contact_author_email     sying20096@126.com
_publ_section_title
;
<i>N</i>'-(3-Fluorobenzylidene)-2-methylbenzohydrazide
;
loop_
    _publ_author_name
    _publ_author_address
    'Ying Song'
;
The 1st Affiliated Hospital of Henan University of Science & Technology,
Luoyang Henan 471003
People's Republic of China
Medical College
Henan University of Science & Technology
Luoyang Henan 471003
People's Republic of China
;
    'Jian-Long Zhao'
;
Medical College
Henan University of Science & Technology
Luoyang Henan 471003
People's Republic of China
;
    'Jan-Gang Wang'
;
Medical College
Henan University of Science & Technology
Luoyang Henan 471003
People's Republic of China
;
    'Fei Lu'
;
The 1st Affiliated Hospital of Henan University of Science & Technology,
Luoyang Henan 471003
People's Republic of China
;
    'Hong Lu'
;
The 1st Affiliated Hospital of Henan University of Science & Technology,
Luoyang Henan 471003
People's Republic of China
;
    'Shi-Peng Li'
;
Medical College
Henan University of Science & Technology
Luoyang Henan 471003
People's Republic of China
;
data_I
_audit_creation_method     SHELXL-97
_chemical_name_systematic
;
<i>N</i>'-(3-Fluorobenzylidene)-2-methylbenzohydrazide
;
_chemical_name_common     ?
_chemical_formula_moiety     'C15 H13 F N2 O'
_chemical_formula_sum     'C15 H13 F N2 O'
_chemical_formula_iupac     'C15 H13 F N2 O'
_chemical_formula_weight     256.27
_chemical_melting_point     ?
_symmetry_cell_setting     triclinic
_symmetry_space_group_name_H-M     P-1
loop_
    _symmetry_equiv_pos_as_xyz
    'x, y, z'
    '-x, -y, -z'
_cell_length_a     7.8516(13)
_cell_length_b     8.1466(13)
_cell_length_c     21.158(3)
_cell_angle_alpha     86.668(2)
_cell_angle_beta     85.806(2)
_cell_angle_gamma     79.772(2)
_cell_volume     1326.9(4)
_cell_formula_units_Z     4
_cell_measurement_reflns_used     5461
_cell_measurement_theta_min     2.6
_cell_measurement_theta_max     27.0
_cell_measurement_temperature     298(2)
_exptl_crystal_description     block
_exptl_crystal_colour     colourless
_exptl_crystal_size_max     0.17
_exptl_crystal_size_mid     0.15
_exptl_crystal_size_min     0.15
_exptl_crystal_density_diffrn     1.283
_exptl_crystal_density_meas     ?
_exptl_crystal_density_method     'not measured'
_exptl_crystal_F_000     536
_exptl_absorpt_coefficient_mu     0.092
_exptl_absorpt_correction_type     multi-scan
_exptl_absorpt_process_details     '(SADABS; Sheldrick, 1996)'
_exptl_absorpt_correction_T_min     0.9846
_exptl_absorpt_correction_T_max     0.9864
_exptl_special_details     ?
_diffrn_ambient_temperature     298(2)
_diffrn_radiation_type     MoK\a
_diffrn_radiation_wavelength     0.71073
_diffrn_radiation_source     'fine-focus sealed tube'
_diffrn_radiation_monochromator     graphite
_diffrn_measurement_device_type     'Bruker SMART CCD area-detector'
_diffrn_measurement_method     '\w scans'
_diffrn_detector_area_resol_mean     ?
_diffrn_reflns_number     9780
_diffrn_reflns_av_R_equivalents     0.0188
_diffrn_reflns_av_sigmaI/netI     0.0271
_diffrn_reflns_theta_min     2.64
_diffrn_reflns_theta_max     25.50
_diffrn_reflns_theta_full     25.50
_diffrn_measured_fraction_theta_max     0.979
_diffrn_measured_fraction_theta_full     0.979
_diffrn_reflns_limit_h_min     -9
_diffrn_reflns_limit_h_max     9
_diffrn_reflns_limit_k_min     -9
_diffrn_reflns_limit_k_max     9
_diffrn_reflns_limit_l_min     -25
_diffrn_reflns_limit_l_max     25
_diffrn_standards_number     0
_diffrn_standards_interval_count     ?
_diffrn_standards_interval_time     ?
_diffrn_standards_decay_%     ?
_refine_special_details
;
 Refinement of F^2^ against ALL reflections.  The weighted R-factor wR and
 goodness of fit S are based on F^2^, conventional R-factors R are based
 on F, with F set to zero for negative F^2^. The threshold expression of
 F^2^ > 2sigma(F^2^) is used only for calculating R-factors(gt) etc. and is
 not relevant to the choice of reflections for refinement.  R-factors based
 on F^2^ are statistically about twice as large as those based on F, and R-
 factors based on ALL data will be even larger.
;
_reflns_number_total     4844
_reflns_number_gt     4067
_reflns_threshold_expression     I>2\s(I)
_refine_ls_structure_factor_coef     Fsqd
_refine_ls_matrix_type     full
_refine_ls_R_factor_all     0.0490
_refine_ls_R_factor_gt     0.0413
_refine_ls_wR_factor_gt     0.1176
_refine_ls_wR_factor_ref     0.1259
_refine_ls_goodness_of_fit_ref     1.060
_refine_ls_restrained_S_all     1.060
_refine_ls_number_reflns     4844
_refine_ls_number_parameters     351
_refine_ls_number_restraints     2
_refine_ls_hydrogen_treatment     mixed
_refine_ls_weighting_scheme     calc
_refine_ls_weighting_details
         'calc w=1/[\s^2^(Fo^2^)+(0.0719P)^2^+0.1885P] where P=(Fo^2^+2Fc^2^)/3'
_atom_sites_solution_hydrogens     geom
_atom_sites_solution_primary     direct
_atom_sites_solution_secondary     difmap
_refine_ls_shift/su_max     0.001
_refine_ls_shift/su_mean     0.000
_refine_diff_density_max     0.179
_refine_diff_density_min     -0.211
_refine_ls_extinction_method     none
_refine_ls_extinction_coef     ?
loop_
    _atom_type_symbol
    _atom_type_description
    _atom_type_scat_dispersion_real
    _atom_type_scat_dispersion_imag
    _atom_type_scat_source
    'C' 'C' 0.0033 0.0016
                         'International Tables Vol C Tables 4.2.6.8 and 6.1.1.4'
    'H' 'H' 0.0000 0.0000
                         'International Tables Vol C Tables 4.2.6.8 and 6.1.1.4'
    'N' 'N' 0.0061 0.0033
                         'International Tables Vol C Tables 4.2.6.8 and 6.1.1.4'
    'O' 'O' 0.0106 0.0060
                         'International Tables Vol C Tables 4.2.6.8 and 6.1.1.4'
    'F' 'F' 0.0171 0.0103
                         'International Tables Vol C Tables 4.2.6.8 and 6.1.1.4'
_computing_data_collection     'SMART (Bruker, 1998)'
_computing_cell_refinement     'SAINT (Bruker, 1998)'
_computing_data_reduction     'SAINT (Bruker, 1998)'
_computing_structure_solution     'SHELXS-97 (Sheldrick, 2008)'
_computing_structure_refinement     'SHELXL-97 (Sheldrick, 2008)'
_computing_molecular_graphics     'SHELXTL (Sheldrick, 2008)'
_computing_publication_material     'SHELXTL (Sheldrick, 2008)'
loop_
    _atom_site_type_symbol
    _atom_site_label
    _atom_site_fract_x
    _atom_site_fract_y
    _atom_site_fract_z
    _atom_site_U_iso_or_equiv
    _atom_site_adp_type
    _atom_site_calc_flag
    _atom_site_refinement_flags
    _atom_site_occupancy
    _atom_site_symmetry_multiplicity
    _atom_site_disorder_assembly
    _atom_site_disorder_group
    F F1 0.49294(13) -0.42660(13) 0.33943(6) 0.0741(3) Uani d . 1 1 . .
    F F2 0.1795(2) -0.2449(2) 0.48808(6) 0.1094(5) Uani d . 1 1 . .
    N N1 0.86796(15) 0.01129(14) 0.27473(6) 0.0424(3) Uani d . 1 1 . .
    N N2 0.95208(15) 0.13387(14) 0.24586(6) 0.0432(3) Uani d D 1 1 . .
    N N3 0.38019(14) 0.05746(15) 0.28693(5) 0.0409(3) Uani d . 1 1 . .
    N N4 0.46524(15) 0.09877(15) 0.23035(5) 0.0419(3) Uani d D 1 1 . .
    O O1 0.70015(12) 0.31769(12) 0.24076(5) 0.0480(3) Uani d . 1 1 . .
    O O2 0.27172(13) 0.01591(14) 0.17023(5) 0.0523(3) Uani d . 1 1 . .
    C C1 0.72163(19) -0.27856(18) 0.31576(7) 0.0450(3) Uani d . 1 1 . .
    H H1 0.6494 -0.1987 0.2922 0.054 Uiso calc R 1 1 . .
    C C2 0.6609(2) -0.41226(19) 0.34545(8) 0.0501(4) Uani d . 1 1 . .
    C C3 0.7605(2) -0.5331(2) 0.38078(8) 0.0591(4) Uani d . 1 1 . .
    H H3 0.7146 -0.6222 0.4004 0.071 Uiso calc R 1 1 . .
    C C4 0.9300(2) -0.5191(2) 0.38638(8) 0.0614(4) Uani d . 1 1 . .
    H H4A 1.0003 -0.5993 0.4105 0.074 Uiso calc R 1 1 . .
    C C5 0.9978(2) -0.38669(19) 0.35649(8) 0.0516(4) Uani d . 1 1 . .
    H H5 1.1137 -0.3798 0.3600 0.062 Uiso calc R 1 1 . .
    C C6 0.89381(18) -0.26449(17) 0.32148(6) 0.0410(3) Uani d . 1 1 . .
    C C7 0.96683(18) -0.12343(17) 0.29124(6) 0.0417(3) Uani d . 1 1 . .
    H H7 1.0863 -0.1325 0.2841 0.050 Uiso calc R 1 1 . .
    C C8 0.85819(17) 0.28570(17) 0.23110(6) 0.0384(3) Uani d . 1 1 . .
    C C9 0.96279(17) 0.41235(16) 0.20355(6) 0.0396(3) Uani d . 1 1 . .
    C C10 0.8958(2) 0.53546(18) 0.15847(7) 0.0484(4) Uani d . 1 1 . .
    C C11 1.0015(2) 0.6487(2) 0.13572(9) 0.0619(5) Uani d . 1 1 . .
    H H11 0.9606 0.7303 0.1053 0.074 Uiso calc R 1 1 . .
    C C12 1.1644(3) 0.6444(2) 0.15654(9) 0.0660(5) Uani d . 1 1 . .
    H H12 1.2315 0.7221 0.1401 0.079 Uiso calc R 1 1 . .
    C C13 1.2274(2) 0.5256(2) 0.20142(9) 0.0606(4) Uani d . 1 1 . .
    H H13 1.3368 0.5227 0.2160 0.073 Uiso calc R 1 1 . .
    C C14 1.12632(19) 0.41004(18) 0.22478(7) 0.0472(3) Uani d . 1 1 . .
    H H14 1.1688 0.3293 0.2553 0.057 Uiso calc R 1 1 . .
    C C15 0.7180(3) 0.5522(3) 0.13424(10) 0.0746(6) Uani d . 1 1 . .
    H H15A 0.6322 0.5901 0.1673 0.112 Uiso calc R 1 1 . .
    H H15B 0.7008 0.4457 0.1212 0.112 Uiso calc R 1 1 . .
    H H15C 0.7075 0.6314 0.0987 0.112 Uiso calc R 1 1 . .
    C C16 0.2917(2) -0.0634(2) 0.41323(7) 0.0553(4) Uani d . 1 1 . .
    H H16 0.2941 -0.1400 0.3821 0.066 Uiso calc R 1 1 . .
    C C17 0.2317(2) -0.0961(3) 0.47414(9) 0.0698(5) Uani d . 1 1 . .
    C C18 0.2250(3) 0.0105(3) 0.52174(9) 0.0813(7) Uani d . 1 1 . .
    H H18 0.1828 -0.0163 0.5625 0.098 Uiso calc R 1 1 . .
    C C19 0.2823(3) 0.1588(3) 0.50772(9) 0.0807(6) Uani d . 1 1 . .
    H H19 0.2789 0.2338 0.5395 0.097 Uiso calc R 1 1 . .
    C C20 0.3458(2) 0.1984(3) 0.44652(8) 0.0649(5) Uani d . 1 1 . .
    H H20 0.3855 0.2987 0.4376 0.078 Uiso calc R 1 1 . .
    C C21 0.34927(18) 0.0876(2) 0.39894(7) 0.0477(4) Uani d . 1 1 . .
    C C22 0.41875(18) 0.1272(2) 0.33473(7) 0.0469(3) Uani d . 1 1 . .
    H H22 0.4926 0.2051 0.3289 0.056 Uiso calc R 1 1 . .
    C C23 0.40720(17) 0.06825(16) 0.17440(6) 0.0397(3) Uani d . 1 1 . .
    C C24 0.52512(18) 0.10606(17) 0.11860(7) 0.0424(3) Uani d . 1 1 . .
    C C25 0.4604(2) 0.1922(2) 0.06360(7) 0.0541(4) Uani d . 1 1 . .
    C C26 0.5812(3) 0.2257(3) 0.01535(9) 0.0756(6) Uani d . 1 1 . .
    H H26 0.5419 0.2832 -0.0215 0.091 Uiso calc R 1 1 . .
    C C27 0.7564(3) 0.1768(3) 0.02029(10) 0.0811(6) Uani d . 1 1 . .
    H H27 0.8334 0.2020 -0.0129 0.097 Uiso calc R 1 1 . .
    C C28 0.8183(2) 0.0910(2) 0.07389(9) 0.0670(5) Uani d . 1 1 . .
    H H28 0.9370 0.0567 0.0772 0.080 Uiso calc R 1 1 . .
    C C29 0.70265(19) 0.0561(2) 0.12286(8) 0.0506(4) Uani d . 1 1 . .
    H H29 0.7441 -0.0017 0.1594 0.061 Uiso calc R 1 1 . .
    C C30 0.2710(2) 0.2514(3) 0.05541(9) 0.0746(6) Uani d . 1 1 . .
    H H30A 0.2566 0.3456 0.0257 0.112 Uiso calc R 1 1 . .
    H H30B 0.2133 0.2834 0.0955 0.112 Uiso calc R 1 1 . .
    H H30C 0.2219 0.1629 0.0398 0.112 Uiso calc R 1 1 . .
    H H2 1.0634(14) 0.108(3) 0.2319(9) 0.080 Uiso d D 1 1 . .
    H H4 0.551(2) 0.157(2) 0.2320(10) 0.080 Uiso d D 1 1 . .
loop_
    _atom_site_aniso_label
    _atom_site_aniso_U_11
    _atom_site_aniso_U_22
    _atom_site_aniso_U_33
    _atom_site_aniso_U_12
    _atom_site_aniso_U_13
    _atom_site_aniso_U_23
    F1 0.0524(6) 0.0685(6) 0.1057(8) -0.0265(5) -0.0017(5) 0.0042(6)
    F2 0.1345(12) 0.1237(11) 0.0735(8) -0.0505(10) 0.0027(7) 0.0419(8)
    N1 0.0406(6) 0.0401(6) 0.0470(7) -0.0131(5) 0.0031(5) 0.0061(5)
    N2 0.0343(6) 0.0405(6) 0.0540(7) -0.0104(5) 0.0045(5) 0.0083(5)
    N3 0.0335(6) 0.0500(7) 0.0384(6) -0.0091(5) 0.0024(5) 0.0044(5)
    N4 0.0350(6) 0.0532(7) 0.0392(6) -0.0164(5) 0.0043(5) 0.0025(5)
    O1 0.0339(5) 0.0459(6) 0.0639(7) -0.0102(4) 0.0031(4) 0.0015(5)
    O2 0.0464(6) 0.0652(7) 0.0511(6) -0.0272(5) 0.0032(5) -0.0064(5)
    C1 0.0458(8) 0.0395(7) 0.0492(8) -0.0073(6) -0.0031(6) 0.0024(6)
    C2 0.0465(8) 0.0483(8) 0.0571(9) -0.0151(7) 0.0019(7) -0.0028(7)
    C3 0.0700(11) 0.0468(9) 0.0621(10) -0.0209(8) 0.0000(8) 0.0119(7)
    C4 0.0698(11) 0.0504(9) 0.0622(10) -0.0090(8) -0.0134(8) 0.0197(8)
    C5 0.0493(9) 0.0503(9) 0.0549(9) -0.0086(7) -0.0090(7) 0.0067(7)
    C6 0.0449(8) 0.0392(7) 0.0384(7) -0.0082(6) 0.0003(6) 0.0006(6)
    C7 0.0376(7) 0.0441(8) 0.0433(7) -0.0096(6) -0.0001(6) 0.0024(6)
    C8 0.0359(7) 0.0406(7) 0.0395(7) -0.0109(6) 0.0009(5) 0.0008(5)
    C9 0.0374(7) 0.0371(7) 0.0441(7) -0.0092(5) 0.0051(6) -0.0011(6)
    C10 0.0503(9) 0.0420(8) 0.0506(8) -0.0069(6) 0.0034(7) 0.0050(6)
    C11 0.0706(12) 0.0449(9) 0.0662(11) -0.0111(8) 0.0133(9) 0.0118(8)
    C12 0.0708(12) 0.0497(9) 0.0805(12) -0.0297(8) 0.0199(9) 0.0004(9)
    C13 0.0490(9) 0.0605(10) 0.0776(12) -0.0259(8) 0.0060(8) -0.0084(9)
    C14 0.0416(8) 0.0456(8) 0.0556(9) -0.0129(6) 0.0016(6) -0.0008(7)
    C15 0.0657(12) 0.0769(13) 0.0791(13) -0.0114(10) -0.0182(10) 0.0291(10)
    C16 0.0528(9) 0.0725(11) 0.0402(8) -0.0119(8) -0.0050(7) 0.0075(7)
    C17 0.0599(11) 0.0974(14) 0.0500(10) -0.0156(10) -0.0042(8) 0.0214(10)
    C18 0.0639(12) 0.133(2) 0.0398(10) -0.0032(12) 0.0036(8) 0.0069(11)
    C19 0.0677(12) 0.1221(19) 0.0475(10) 0.0027(12) -0.0010(9) -0.0255(11)
    C20 0.0539(10) 0.0865(13) 0.0546(10) -0.0092(9) -0.0029(8) -0.0151(9)
    C21 0.0337(7) 0.0681(10) 0.0394(8) -0.0041(6) -0.0039(6) -0.0008(7)
    C22 0.0379(8) 0.0583(9) 0.0460(8) -0.0137(6) 0.0001(6) -0.0012(7)
    C23 0.0375(7) 0.0390(7) 0.0429(7) -0.0099(6) 0.0035(6) -0.0019(6)
    C24 0.0434(8) 0.0437(7) 0.0407(7) -0.0117(6) 0.0060(6) -0.0054(6)
    C25 0.0562(9) 0.0662(10) 0.0395(8) -0.0121(8) 0.0042(7) -0.0032(7)
    C26 0.0768(13) 0.0993(15) 0.0448(10) -0.0104(11) 0.0115(9) 0.0120(9)
    C27 0.0740(13) 0.1000(15) 0.0625(12) -0.0154(11) 0.0323(10) 0.0091(11)
    C28 0.0482(9) 0.0761(12) 0.0714(12) -0.0075(8) 0.0223(8) -0.0017(9)
    C29 0.0438(8) 0.0538(9) 0.0518(9) -0.0068(7) 0.0084(7) -0.0012(7)
    C30 0.0635(12) 0.1075(16) 0.0501(10) -0.0086(11) -0.0095(8) 0.0069(10)
_geom_special_details
;
 All esds (except the esd in the dihedral angle between two l.s. planes)
 are estimated using the full covariance matrix.  The cell esds are taken
 into account individually in the estimation of esds in distances, angles
 and torsion angles; correlations between esds in cell parameters are only
 used when they are defined by crystal symmetry.  An approximate (isotropic)
 treatment of cell esds is used for estimating esds involving l.s. planes.
;
loop_
    _geom_bond_atom_site_label_1
    _geom_bond_atom_site_label_2
    _geom_bond_site_symmetry_2
    _geom_bond_distance
    _geom_bond_publ_flag
    F1 C2 . 1.3598(18) ?
    F2 C17 . 1.357(2) ?
    N1 C7 . 1.2735(18) ?
    N1 N2 . 1.3824(15) ?
    N2 C8 . 1.3549(18) ?
    N2 H2 . 0.894(9) ?
    N3 C22 . 1.2689(19) ?
    N3 N4 . 1.3815(15) ?
    N4 C23 . 1.3506(18) ?
    N4 H4 . 0.893(9) ?
    O1 C8 . 1.2263(16) ?
    O2 C23 . 1.2249(16) ?
    C1 C2 . 1.367(2) ?
    C1 C6 . 1.391(2) ?
    C1 H1 . 0.9300 ?
    C2 C3 . 1.366(2) ?
    C3 C4 . 1.370(3) ?
    C3 H3 . 0.9300 ?
    C4 C5 . 1.387(2) ?
    C4 H4A . 0.9300 ?
    C5 C6 . 1.386(2) ?
    C5 H5 . 0.9300 ?
    C6 C7 . 1.4675(19) ?
    C7 H7 . 0.9300 ?
    C8 C9 . 1.4966(18) ?
    C9 C14 . 1.388(2) ?
    C9 C10 . 1.403(2) ?
    C10 C11 . 1.390(2) ?
    C10 C15 . 1.503(2) ?
    C11 C12 . 1.377(3) ?
    C11 H11 . 0.9300 ?
    C12 C13 . 1.369(3) ?
    C12 H12 . 0.9300 ?
    C13 C14 . 1.384(2) ?
    C13 H13 . 0.9300 ?
    C14 H14 . 0.9300 ?
    C15 H15A . 0.9600 ?
    C15 H15B . 0.9600 ?
    C15 H15C . 0.9600 ?
    C16 C17 . 1.367(2) ?
    C16 C21 . 1.394(2) ?
    C16 H16 . 0.9300 ?
    C17 C18 . 1.360(3) ?
    C18 C19 . 1.372(3) ?
    C18 H18 . 0.9300 ?
    C19 C20 . 1.394(3) ?
    C19 H19 . 0.9300 ?
    C20 C21 . 1.386(2) ?
    C20 H20 . 0.9300 ?
    C21 C22 . 1.467(2) ?
    C22 H22 . 0.9300 ?
    C23 C24 . 1.4984(18) ?
    C24 C29 . 1.389(2) ?
    C24 C25 . 1.404(2) ?
    C25 C26 . 1.390(2) ?
    C25 C30 . 1.499(3) ?
    C26 C27 . 1.373(3) ?
    C26 H26 . 0.9300 ?
    C27 C28 . 1.371(3) ?
    C27 H27 . 0.9300 ?
    C28 C29 . 1.378(2) ?
    C28 H28 . 0.9300 ?
    C29 H29 . 0.9300 ?
    C30 H30A . 0.9600 ?
    C30 H30B . 0.9600 ?
    C30 H30C . 0.9600 ?
loop_
    _geom_angle_atom_site_label_1
    _geom_angle_atom_site_label_2
    _geom_angle_atom_site_label_3
    _geom_angle_site_symmetry_1
    _geom_angle_site_symmetry_3
    _geom_angle
    _geom_angle_publ_flag
    C7 N1 N2 . . 115.08(12) ?
    C8 N2 N1 . . 119.04(11) ?
    C8 N2 H2 . . 120.3(13) ?
    N1 N2 H2 . . 120.0(13) ?
    C22 N3 N4 . . 114.56(12) ?
    C23 N4 N3 . . 120.56(11) ?
    C23 N4 H4 . . 121.3(13) ?
    N3 N4 H4 . . 117.7(13) ?
    C2 C1 C6 . . 118.59(14) ?
    C2 C1 H1 . . 120.7 ?
    C6 C1 H1 . . 120.7 ?
    F1 C2 C3 . . 118.08(14) ?
    F1 C2 C1 . . 118.55(14) ?
    C3 C2 C1 . . 123.37(15) ?
    C2 C3 C4 . . 117.99(14) ?
    C2 C3 H3 . . 121.0 ?
    C4 C3 H3 . . 121.0 ?
    C3 C4 C5 . . 120.65(15) ?
    C3 C4 H4A . . 119.7 ?
    C5 C4 H4A . . 119.7 ?
    C6 C5 C4 . . 120.37(15) ?
    C6 C5 H5 . . 119.8 ?
    C4 C5 H5 . . 119.8 ?
    C5 C6 C1 . . 119.02(13) ?
    C5 C6 C7 . . 119.63(13) ?
    C1 C6 C7 . . 121.36(13) ?
    N1 C7 C6 . . 120.57(13) ?
    N1 C7 H7 . . 119.7 ?
    C6 C7 H7 . . 119.7 ?
    O1 C8 N2 . . 122.54(12) ?
    O1 C8 C9 . . 122.65(12) ?
    N2 C8 C9 . . 114.79(11) ?
    C14 C9 C10 . . 119.96(13) ?
    C14 C9 C8 . . 118.96(12) ?
    C10 C9 C8 . . 121.05(12) ?
    C11 C10 C9 . . 117.18(14) ?
    C11 C10 C15 . . 118.83(15) ?
    C9 C10 C15 . . 123.98(14) ?
    C12 C11 C10 . . 122.50(16) ?
    C12 C11 H11 . . 118.8 ?
    C10 C11 H11 . . 118.8 ?
    C13 C12 C11 . . 119.88(15) ?
    C13 C12 H12 . . 120.1 ?
    C11 C12 H12 . . 120.1 ?
    C12 C13 C14 . . 119.22(16) ?
    C12 C13 H13 . . 120.4 ?
    C14 C13 H13 . . 120.4 ?
    C13 C14 C9 . . 121.24(15) ?
    C13 C14 H14 . . 119.4 ?
    C9 C14 H14 . . 119.4 ?
    C10 C15 H15A . . 109.5 ?
    C10 C15 H15B . . 109.5 ?
    H15A C15 H15B . . 109.5 ?
    C10 C15 H15C . . 109.5 ?
    H15A C15 H15C . . 109.5 ?
    H15B C15 H15C . . 109.5 ?
    C17 C16 C21 . . 118.33(17) ?
    C17 C16 H16 . . 120.8 ?
    C21 C16 H16 . . 120.8 ?
    F2 C17 C18 . . 118.24(17) ?
    F2 C17 C16 . . 118.05(19) ?
    C18 C17 C16 . . 123.7(2) ?
    C17 C18 C19 . . 117.97(18) ?
    C17 C18 H18 . . 121.0 ?
    C19 C18 H18 . . 121.0 ?
    C18 C19 C20 . . 120.86(19) ?
    C18 C19 H19 . . 119.6 ?
    C20 C19 H19 . . 119.6 ?
    C21 C20 C19 . . 119.7(2) ?
    C21 C20 H20 . . 120.2 ?
    C19 C20 H20 . . 120.2 ?
    C20 C21 C16 . . 119.46(15) ?
    C20 C21 C22 . . 119.93(16) ?
    C16 C21 C22 . . 120.58(14) ?
    N3 C22 C21 . . 121.35(13) ?
    N3 C22 H22 . . 119.3 ?
    C21 C22 H22 . . 119.3 ?
    O2 C23 N4 . . 123.05(12) ?
    O2 C23 C24 . . 124.02(13) ?
    N4 C23 C24 . . 112.93(11) ?
    C29 C24 C25 . . 120.14(13) ?
    C29 C24 C23 . . 118.20(13) ?
    C25 C24 C23 . . 121.65(13) ?
    C26 C25 C24 . . 117.09(16) ?
    C26 C25 C30 . . 119.45(16) ?
    C24 C25 C30 . . 123.45(14) ?
    C27 C26 C25 . . 122.25(18) ?
    C27 C26 H26 . . 118.9 ?
    C25 C26 H26 . . 118.9 ?
    C28 C27 C26 . . 120.26(16) ?
    C28 C27 H27 . . 119.9 ?
    C26 C27 H27 . . 119.9 ?
    C27 C28 C29 . . 119.17(17) ?
    C27 C28 H28 . . 120.4 ?
    C29 C28 H28 . . 120.4 ?
    C28 C29 C24 . . 121.09(16) ?
    C28 C29 H29 . . 119.5 ?
    C24 C29 H29 . . 119.5 ?
    C25 C30 H30A . . 109.5 ?
    C25 C30 H30B . . 109.5 ?
    H30A C30 H30B . . 109.5 ?
    C25 C30 H30C . . 109.5 ?
    H30A C30 H30C . . 109.5 ?
    H30B C30 H30C . . 109.5 ?
loop_
    _geom_hbond_atom_site_label_D
    _geom_hbond_atom_site_label_H
    _geom_hbond_atom_site_label_A
    _geom_hbond_site_symmetry_A
    _geom_hbond_distance_DH
    _geom_hbond_distance_HA
    _geom_hbond_distance_DA
    _geom_hbond_angle_DHA
    N4 H4 O1 . 0.893(9) 1.931(10) 2.8115(15) 168(2)
    N2 H2 O2 1_655 0.894(9) 2.076(12) 2.9185(16) 156.7(18)
