# Supplementary material for: N′-(3-Fluoro­benzyl­idene)-2-methyl­benzohydrazide
Source: Acta Crystallogr Sect E Struct Rep Online. 2012 Jun 13;68(Pt 7):o2074. doi: 10.1107/S1600536812025548 (PMC3393891; doi:10.1107/S1600536812025548)
Supplement: Supplementary file 2 [file e-68-o2074-Isup2.hkl]

# 
# h,k,l, Fc-squared, Fo-squared, sigma(Fo-squared) and status flag 
# 
data_I
_shelx_title ' xz76_0m in P-1' 
_shelx_refln_list_code          4 
_shelx_F_calc_maximum      142.68 
_exptl_crystal_F_000       536.00 
_reflns_d_resolution_high  0.8255 
 
loop_ 
 _symmetry_equiv_pos_as_xyz 
 'x, y, z' 
 '-x, -y, -z' 
 
_cell_length_a     7.8516 
_cell_length_b     8.1466 
_cell_length_c    21.1583 
_cell_angle_alpha  86.668 
_cell_angle_beta   85.806 
_cell_angle_gamma  79.772 
 
_shelx_F_squared_multiplier     1.000 
 
loop_ 
 _refln_index_h 
 _refln_index_k 
 _refln_index_l 
 _refln_F_squared_calc 
 _refln_F_squared_meas 
 _refln_F_squared_sigma 
 _refln_observed_status 
   1   0   0        5.53       -0.14      0.26 o 
   2   0   0     1866.74     1925.28     29.77 o 
   3   0   0       82.88       88.55      1.59 o 
   4   0   0      903.61      943.90     14.66 o 
   5   0   0      277.21      304.08      5.04 o 
   6   0   0        1.43        0.71      0.53 o 
   7   0   0       76.33       71.72      2.10 o 
   8   0   0       30.41       28.65      1.88 o 
   9   0   0        5.13        6.18      1.24 o 
  -9   1   0        3.93        5.10      1.14 o 
  -7   1   0       12.32       16.19      1.01 o 
  -6   1   0       94.71       96.38      2.46 o 
  -5   1   0       61.83       62.54      1.34 o 
  -4   1   0       47.23       56.21      1.18 o 
  -3   1   0      237.78      221.30      3.61 o 
  -2   1   0     3900.95     3707.73    175.65 o 
  -1   1   0     3377.98     2707.30    107.61 o 
   1   1   0     2945.47     1428.49     27.17 o 
   2   1   0      689.45      582.16      9.06 o 
   3   1   0      164.83      181.11      3.01 o 
   4   1   0      350.79      341.66      5.54 o 
   5   1   0       75.48       70.95      1.49 o 
   6   1   0       18.39       25.94      0.86 o 
   7   1   0      109.79      107.48      2.74 o 
   8   1   0        1.39        2.74      0.95 o 
   9   1   0       30.20       29.42      2.08 o 
  -8   2   0       26.74       29.22      1.83 o 
  -7   2   0        8.45        8.80      0.86 o 
  -6   2   0        0.04       -0.65      0.43 o 
  -5   2   0        1.53        2.96      0.48 o 
  -4   2   0        0.26       -0.05      0.25 o 
  -3   2   0      327.31      350.35      5.57 o 
  -2   2   0      912.61      955.73     14.69 o 
  -1   2   0        7.89        9.53      0.34 o 
   0   2   0     1459.08     1314.64     95.35 o 
   1   2   0        1.39        0.25      0.38 o 
   2   2   0      874.60      850.16     15.98 o 
   3   2   0      283.38      279.21      5.59 o 
   4   2   0      284.46      292.46      4.80 o 
   5   2   0       48.56       43.46      1.06 o 
   6   2   0       64.48       67.86      1.95 o 
   7   2   0      108.57      108.58      2.83 o 
   8   2   0        5.52        5.19      0.79 o 
   9   2   0        5.78        6.19      1.30 o 
  -8   3   0        7.94        9.88      1.55 o 
  -7   3   0       23.69       23.57      1.24 o 
  -6   3   0       53.21       50.41      1.71 o 
  -5   3   0      172.89      170.94      3.85 o 
  -4   3   0      227.05      228.16      4.79 o 
  -3   3   0      622.38      652.35     12.56 o 
  -2   3   0     1530.81     1557.90     23.91 o 
  -1   3   0      208.43      191.85      3.82 o 
   0   3   0       17.29       17.72      0.59 o 
   1   3   0      231.18      245.48      3.97 o 
   2   3   0       19.52       16.16      0.52 o 
   3   3   0      318.96      319.41      5.18 o 
   4   3   0       19.28       20.00      0.70 o 
   5   3   0      171.51      153.43      2.79 o 
   6   3   0       63.80       64.33      1.95 o 
   7   3   0      393.13      392.28      8.18 o 
   8   3   0        6.00        5.69      0.78 o 
   9   3   0       11.77       16.00      1.84 o 
  -7   4   0        8.33        6.81      1.42 o 
  -6   4   0        9.46        9.20      0.88 o 
  -5   4   0        0.00        0.79      0.54 o 
  -4   4   0      219.44      217.93      4.69 o 
  -3   4   0        4.01        3.79      0.69 o 
  -2   4   0     1424.44     1527.85     23.51 o 
  -1   4   0       78.48       88.35      1.63 o 
   0   4   0       14.82       18.10      0.59 o 
   1   4   0      257.70      277.32      4.53 o 
   2   4   0     1411.15     1571.83     24.18 o 
   3   4   0      547.92      616.70      9.75 o 
   4   4   0        0.21        0.93      0.31 o 
   5   4   0      652.77      624.45      9.99 o 
   6   4   0     1011.00      987.27     27.70 o 
   7   4   0       86.68       86.63      2.52 o 
   8   4   0       29.15       34.14      1.55 o 
   9   4   0        7.82        8.30      1.48 o 
  -7   5   0        7.64        8.34      1.58 o 
  -6   5   0        6.47        6.88      0.85 o 
  -5   5   0        0.93        0.18      0.55 o 
  -4   5   0       19.27       15.15      0.93 o 
  -3   5   0       21.11       20.36      0.98 o 
  -2   5   0        0.02        1.20      0.42 o 
  -1   5   0       64.09       67.86      1.41 o 
   0   5   0       76.39       84.15      1.66 o 
   1   5   0        9.78       10.43      0.68 o 
   2   5   0       57.63       51.13      1.44 o 
   3   5   0       34.14       34.69      0.97 o 
   4   5   0      100.80       89.21      2.14 o 
   5   5   0        7.81        3.56      0.65 o 
   6   5   0       68.60       66.10      2.09 o 
   7   5   0       41.56       37.05      1.55 o 
   8   5   0       20.68       25.36      1.97 o 
  -6   6   0        2.64        0.86      1.17 o 
  -5   6   0        0.19       -1.03      0.77 o 
  -4   6   0        0.00       -0.77      0.52 o 
  -3   6   0        0.77        0.06      0.51 o 
  -2   6   0       79.05       85.72      3.71 o 
  -1   6   0      125.55      123.83      2.94 o 
   0   6   0      170.97      171.57      3.16 o 
   1   6   0       64.46       67.39      1.60 o 
   2   6   0       42.62       45.43      1.17 o 
   3   6   0       29.64       31.07      1.38 o 
   4   6   0       18.99       20.15      1.20 o 
   5   6   0        0.78        1.23      0.83 o 
   6   6   0      135.53      128.99      4.75 o 
   7   6   0       19.39       15.94      1.76 o 
   8   6   0        1.48        3.15      1.08 o 
  -5   7   0       17.02       16.56      1.97 o 
  -4   7   0        4.25        2.09      0.71 o 
  -3   7   0        0.05        0.57      0.94 o 
  -2   7   0        0.19        0.45      0.56 o 
  -1   7   0        0.29        0.15      1.18 o 
   0   7   0       24.30       25.46      1.23 o 
   1   7   0      164.41      163.56      3.06 o 
   2   7   0        1.00       -0.03      0.72 o 
   3   7   0       29.23       26.12      1.07 o 
   4   7   0       52.85       54.02      1.82 o 
   5   7   0      105.18       97.67      2.74 o 
   6   7   0       15.76       12.42      2.17 o 
   7   7   0        1.73        1.21      0.67 o 
  -4   8   0        0.95        3.36      1.37 o 
  -3   8   0       38.24       34.95      1.58 o 
  -2   8   0       17.21       17.56      1.17 o 
  -1   8   0      208.81      220.79      5.28 o 
   0   8   0        1.06        1.09      0.61 o 
   1   8   0       24.06       25.05      1.84 o 
   2   8   0       30.62       32.47      1.14 o 
   3   8   0       19.33       22.04      0.99 o 
   4   8   0        6.81        5.62      0.83 o 
   5   8   0        6.17        6.55      0.90 o 
   6   8   0        1.99        2.51      0.76 o 
  -2   9   0        8.53       10.74      1.11 o 
  -1   9   0        5.99        4.80      1.47 o 
   0   9   0        0.05        0.13      0.64 o 
   1   9   0        0.52        0.64      0.62 o 
   2   9   0        4.88        5.14      0.83 o 
   3   9   0        3.57        1.66      0.84 o 
   4   9   0        0.68        1.55      0.70 o 
   5   9   0       13.94       15.87      1.23 o 
  -5  -9   1        1.43        2.52      0.78 o 
  -4  -9   1        0.12        0.35      0.61 o 
  -3  -9   1        2.06        1.83      0.71 o 
  -2  -9   1        0.14        0.09      0.50 o 
  -1  -9   1       17.30       18.28      1.21 o 
   0  -9   1        7.05        9.09      1.00 o 
   1  -9   1        0.30       -0.22      0.67 o 
   2  -9   1        0.63       -0.47      1.08 o 
  -6  -8   1        3.60        4.74      1.06 o 
  -5  -8   1        9.13        9.73      1.00 o 
  -4  -8   1        0.10        0.50      0.62 o 
  -3  -8   1      108.65      107.33      3.08 o 
  -2  -8   1       11.26       11.54      0.78 o 
  -1  -8   1       97.83      105.43      2.82 o 
   0  -8   1        0.38       -0.24      0.55 o 
   1  -8   1       11.56        8.34      0.93 o 
   2  -8   1        0.26       -0.48      1.54 o 
   3  -8   1       26.12       29.36      2.45 o 
  -7  -7   1        2.54        4.16      0.84 o 
  -6  -7   1        3.92        3.69      0.72 o 
  -5  -7   1       13.21       13.81      1.09 o 
  -4  -7   1       18.85       14.46      1.02 o 
  -3  -7   1        0.05        0.38      0.40 o 
  -2  -7   1      145.35      151.23      2.90 o 
  -1  -7   1       66.89       65.55      1.64 o 
   0  -7   1        1.64        1.98      0.65 o 
   1  -7   1      181.34      178.90      6.95 o 
   2  -7   1       19.00       21.49      1.17 o 
   3  -7   1      242.25      239.19      5.35 o 
   4  -7   1        2.12        3.01      1.18 o 
   5  -7   1        0.35       -0.08      1.10 o 
  -8  -6   1       34.56       38.33      2.69 o 
  -7  -6   1        4.94        5.15      0.92 o 
  -6  -6   1       22.89       21.82      1.26 o 
  -5  -6   1       14.50       15.38      1.50 o 
  -4  -6   1       41.68       39.78      1.47 o 
  -3  -6   1       57.91       64.52      1.50 o 
  -2  -6   1       19.67       21.19      1.12 o 
  -1  -6   1        3.56        3.51      0.43 o 
   0  -6   1       42.06       38.87      1.06 o 
   1  -6   1       11.19       11.52      0.78 o 
   2  -6   1       72.21       71.81      2.03 o 
   3  -6   1       65.91       62.43      1.90 o 
   4  -6   1       22.05       20.01      1.14 o 
   5  -6   1        8.76        8.74      1.52 o 
   6  -6   1       14.83       16.26      2.03 o 
  -8  -5   1       17.45       17.31      1.28 o 
  -7  -5   1       62.13       59.03      2.87 o 
  -6  -5   1      157.09      147.69      5.14 o 
  -5  -5   1      117.81      111.59      3.62 o 
  -4  -5   1       46.61       39.65      1.46 o 
  -3  -5   1       78.11       72.46      2.35 o 
  -2  -5   1        0.00        1.26      0.52 o 
  -1  -5   1       11.91        9.97      0.63 o 
   0  -5   1        8.78        9.45      0.53 o 
   1  -5   1       85.42       86.84      1.71 o 
   2  -5   1       46.41       46.10      1.41 o 
   3  -5   1       39.25       38.43      1.33 o 
   4  -5   1       57.71       55.35      1.74 o 
   5  -5   1       83.46       88.07      2.44 o 
   6  -5   1        1.22        1.89      1.11 o 
   7  -5   1        0.29       -0.36      1.06 o 
  -9  -4   1        0.15        1.41      1.33 o 
  -8  -4   1       16.53       18.36      1.71 o 
  -7  -4   1      151.08      149.07      4.53 o 
  -6  -4   1      127.59      120.04      4.75 o 
  -5  -4   1        0.37        0.97      0.49 o 
  -4  -4   1       92.38       83.45      1.79 o 
  -3  -4   1       58.50       54.58      1.20 o 
  -2  -4   1      110.95      132.94      5.35 o 
  -1  -4   1     2566.78     2672.88     40.85 o 
   0  -4   1      761.60      800.57     12.44 o 
   1  -4   1      689.50      685.84     10.70 o 
   2  -4   1        2.68        4.32      0.58 o 
   3  -4   1      251.62      253.79      5.26 o 
   4  -4   1       60.73       56.61      1.66 o 
   5  -4   1      120.03      116.50      2.89 o 
   6  -4   1       34.00       35.71      1.47 o 
   7  -4   1       17.83       17.38      1.91 o 
  -9  -3   1        2.43        4.09      1.16 o 
  -8  -3   1        0.02        0.11      0.77 o 
  -7  -3   1      121.86      128.08      3.38 o 
  -6  -3   1       42.31       35.39      3.33 o 
  -5  -3   1       16.54       15.58      0.67 o 
  -4  -3   1      166.66      160.34      2.80 o 
  -3  -3   1      375.88      411.82      6.81 o 
  -2  -3   1      275.88      284.00      4.58 o 
  -1  -3   1        0.19       -0.03      0.17 o 
   0  -3   1      809.17      829.82     12.80 o 
   1  -3   1       21.09       25.31      0.60 o 
   2  -3   1       19.32       15.66      0.48 o 
   3  -3   1       30.66       31.01      0.74 o 
   4  -3   1      110.94      117.06      2.72 o 
   5  -3   1        0.32        0.26      0.43 o 
   6  -3   1      287.66      296.85      9.69 o 
   7  -3   1       19.99       18.50      1.52 o 
   8  -3   1        2.71        3.80      1.23 o 
  -9  -2   1        1.81        1.88      0.97 o 
  -8  -2   1        3.09        1.77      0.85 o 
  -7  -2   1       29.19       28.85      1.29 o 
  -6  -2   1        6.89        8.36      1.47 o 
  -5  -2   1       10.82        8.55      0.47 o 
  -4  -2   1        3.95        2.40      0.27 o 
  -3  -2   1      100.43      100.45      1.97 o 
  -2  -2   1      153.68      172.42      3.49 o 
   0  -2   1     3538.71     2245.95     42.43 o 
   1  -2   1     4015.61     3831.11    103.80 o 
   2  -2   1     1791.92     1822.15     29.36 o 
   3  -2   1        0.45        2.99      0.56 o 
   4  -2   1       54.82       51.04      1.10 o 
   5  -2   1        0.34        0.50      0.39 o 
   6  -2   1       49.89       53.09      1.67 o 
   7  -2   1        4.62        5.05      1.68 o 
   8  -2   1        1.86        3.08      1.08 o 
  -9  -1   1       40.49       51.40      2.75 o 
  -8  -1   1        9.89        7.84      1.25 o 
  -7  -1   1        2.22        1.37      0.51 o 
  -6  -1   1        2.93        2.01      0.35 o 
  -5  -1   1       16.80       13.34      0.56 o 
  -4  -1   1      477.54      579.56      9.14 o 
  -3  -1   1        0.15        0.06      0.14 o 
  -2  -1   1     2246.76     2181.14     33.55 o 
  -1  -1   1       13.81        6.09      0.39 o 
   1  -1   1     8042.04     6573.74    748.39 o 
   2  -1   1     9878.63     9713.38    187.79 o 
   3  -1   1      869.04      885.17     13.68 o 
   4  -1   1      278.99      278.53      4.57 o 
   5  -1   1       31.62       36.60      0.95 o 
   6  -1   1        0.23        1.37      0.50 o 
   7  -1   1       20.82       18.26      1.05 o 
  -9   0   1        8.31        6.49      1.29 o 
  -8   0   1       57.89       52.62      2.54 o 
  -7   0   1        0.17        0.11      0.63 o 
  -6   0   1        2.30        3.41      0.39 o 
  -5   0   1        8.12       13.83      0.62 o 
  -4   0   1     1156.62     1209.86     18.69 o 
  -3   0   1      241.25      300.24      4.80 o 
  -2   0   1     1149.32     1073.47     16.46 o 
  -1   0   1      967.13      696.98     49.62 o 
   1   0   1      147.75       86.00      5.15 o 
   2   0   1     4586.34     4464.61     68.71 o 
   3   0   1      189.58      206.92      3.40 o 
   4   0   1     2335.21     2648.78     40.62 o 
   5   0   1        4.69        9.93      0.52 o 
   6   0   1       71.86       76.94      1.67 o 
   7   0   1      273.06      246.07      5.36 o 
   8   0   1        6.91        8.49      1.19 o 
  -9   1   1        3.76        4.96      1.18 o 
  -7   1   1       49.50       48.55      1.65 o 
  -6   1   1        0.82        1.86      0.47 o 
  -5   1   1       59.23       53.65      1.20 o 
  -4   1   1      438.13      450.84      7.17 o 
  -3   1   1      175.64      176.11      2.95 o 
  -2   1   1       61.28       69.48      3.57 o 
  -1   1   1     1099.51      951.84     25.64 o 
   1   1   1        1.49        0.64      0.17 o 
   2   1   1     3538.15     3497.67     54.08 o 
   3   1   1        0.08        0.37      0.16 o 
   4   1   1      131.88      130.30      2.33 o 
   5   1   1      238.47      249.51      4.23 o 
   6   1   1       57.03       64.90      1.49 o 
   7   1   1        5.34        4.58      1.04 o 
   8   1   1        2.72        2.11      0.86 o 
   9   1   1        4.11        2.12      0.98 o 
  -8   2   1        0.19        0.44      0.75 o 
  -7   2   1        2.99        4.67      0.72 o 
  -6   2   1        8.08        9.91      0.79 o 
  -5   2   1       45.66       52.53      2.07 o 
  -4   2   1      204.72      225.48      4.69 o 
  -3   2   1       16.41       20.18      1.17 o 
  -2   2   1     2274.61     2342.66     44.07 o 
  -1   2   1     2074.73     2042.64     31.37 o 
   0   2   1     7402.45     6789.96    210.98 o 
   1   2   1     3311.69     2426.46     65.74 o 
   2   2   1      840.89      778.98     36.44 o 
   3   2   1      312.79      316.37      5.10 o 
   4   2   1      193.30      213.87      3.62 o 
   5   2   1      120.97      122.30      2.30 o 
   6   2   1        5.56        7.54      0.54 o 
   7   2   1      155.48      150.06      3.62 o 
   8   2   1       46.61       41.57      1.63 o 
   9   2   1        0.11       -0.10      0.91 o 
  -8   3   1        0.68        0.17      0.80 o 
  -7   3   1       23.60       20.30      1.18 o 
  -6   3   1      170.68      176.25      4.06 o 
  -5   3   1       37.43       40.56      1.38 o 
  -4   3   1      193.50      184.78      4.00 o 
  -3   3   1      230.89      242.28      4.97 o 
  -2   3   1       18.59       18.47      0.84 o 
  -1   3   1       14.17       14.40      0.43 o 
   0   3   1      285.62      349.36      5.52 o 
   1   3   1      236.94      254.67      4.12 o 
   2   3   1      213.56      250.54      5.04 o 
   3   3   1       56.11       64.02      1.30 o 
   4   3   1        0.51        0.25      0.24 o 
   5   3   1      457.07      469.14      7.60 o 
   6   3   1       59.09       68.44      2.04 o 
   7   3   1       83.89       85.73      2.49 o 
   8   3   1        7.58        7.15      0.83 o 
   9   3   1        0.33       -0.73      0.87 o 
  -7   4   1       33.58       28.25      1.42 o 
  -6   4   1       52.60       56.69      1.89 o 
  -5   4   1      118.59      120.70      3.00 o 
  -4   4   1      205.40      193.81      4.25 o 
  -3   4   1       14.21       10.26      0.70 o 
  -2   4   1      159.70      189.79      4.99 o 
  -1   4   1       15.57        9.03      0.45 o 
   0   4   1     1077.98     1041.95     16.10 o 
   1   4   1      727.13      767.35     11.95 o 
   2   4   1      830.74      834.03     13.01 o 
   3   4   1     1491.73     1615.35     24.90 o 
   4   4   1       79.99       85.42      2.32 o 
   5   4   1       70.02       74.00      1.63 o 
   6   4   1      745.22      761.97     14.96 o 
   7   4   1        0.65        1.75      0.82 o 
   8   4   1       25.44       22.76      1.31 o 
   9   4   1        3.18        3.92      0.81 o 
  -7   5   1        2.70        2.11      1.21 o 
  -6   5   1      147.94      136.15      3.46 o 
  -5   5   1       10.83       12.51      0.98 o 
  -4   5   1       87.22       84.86      2.31 o 
  -3   5   1       44.63       50.84      2.61 o 
  -2   5   1       69.32       75.79      2.08 o 
  -1   5   1      123.25      142.87      2.53 o 
   0   5   1        1.99        1.63      0.32 o 
   1   5   1      575.63      605.12     12.18 o 
   2   5   1      462.61      498.25      7.98 o 
   3   5   1      108.08      112.53      4.25 o 
   4   5   1        0.28        0.23      0.32 o 
   5   5   1      340.42      314.38      5.35 o 
   6   5   1        1.62        1.63      0.75 o 
   7   5   1        2.22        4.03      0.75 o 
   8   5   1      106.00      120.14      3.52 o 
  -6   6   1       17.75       19.24      1.95 o 
  -5   6   1       15.95       15.68      1.15 o 
  -4   6   1        2.43        1.52      0.71 o 
  -3   6   1       10.01       10.49      0.85 o 
  -2   6   1       20.58       23.43      1.09 o 
  -1   6   1        3.27        3.32      0.54 o 
   0   6   1        8.99        7.99      0.64 o 
   1   6   1       49.57       46.46      1.18 o 
   2   6   1       11.85       17.76      0.74 o 
   3   6   1       17.17       17.28      1.03 o 
   4   6   1       21.95       19.75      0.82 o 
   5   6   1        2.14        0.15      1.58 o 
   6   6   1       57.93       59.75      2.03 o 
   7   6   1        6.15        8.33      0.95 o 
   8   6   1       13.57       15.58      2.09 o 
  -5   7   1        0.76        1.76      1.23 o 
  -4   7   1        7.40        4.83      1.47 o 
  -3   7   1       10.83        8.18      1.33 o 
  -2   7   1        2.96        3.25      0.70 o 
  -1   7   1       38.73       37.08      1.44 o 
   0   7   1       61.16       59.38      1.83 o 
   1   7   1       90.10       96.51      2.04 o 
   2   7   1       24.55       24.94      0.94 o 
   3   7   1        5.03        3.42      0.51 o 
   4   7   1        0.31        0.17      0.74 o 
   5   7   1       14.43       12.68      1.44 o 
   6   7   1        5.65        3.33      1.00 o 
   7   7   1        5.18        4.25      1.15 o 
  -4   8   1        0.24        1.20      0.96 o 
  -3   8   1       18.68       20.62      1.34 o 
  -2   8   1       16.46       12.81      1.11 o 
  -1   8   1      139.52      138.60      3.51 o 
   0   8   1       15.03       15.77      1.16 o 
   1   8   1      118.46      124.81      3.16 o 
   2   8   1       13.33       13.44      0.80 o 
   3   8   1       95.61      102.90      2.75 o 
   4   8   1       58.11       53.02      1.88 o 
   5   8   1        2.71        3.78      0.77 o 
   6   8   1       45.47       37.06      1.64 o 
  -2   9   1        8.67        9.86      1.14 o 
  -1   9   1       21.42       20.62      1.32 o 
   0   9   1       47.32       48.71      2.28 o 
   1   9   1        2.20        3.20      0.76 o 
   2   9   1        0.98        0.33      0.60 o 
   3   9   1        7.48        7.80      1.24 o 
   4   9   1       12.44       11.18      1.04 o 
   5   9   1        0.02        0.23      0.69 o 
  -5  -9   2        1.10        2.22      0.74 o 
  -4  -9   2        0.99        3.25      0.81 o 
  -3  -9   2        0.04       -0.28      0.61 o 
  -1  -9   2        5.45        4.00      0.79 o 
   0  -9   2       60.05       61.25      2.11 o 
   1  -9   2        0.09        0.16      0.66 o 
   2  -9   2        2.42        4.80      1.40 o 
  -6  -8   2        0.83        1.29      0.65 o 
  -5  -8   2       18.21       16.73      2.47 o 
  -4  -8   2       70.03       62.04      3.68 o 
  -3  -8   2        9.80       11.30      0.98 o 
  -2  -8   2       34.04       33.38      1.40 o 
  -1  -8   2       53.20       54.55      1.82 o 
   0  -8   2       94.81       98.72      3.18 o 
   1  -8   2       18.32       20.48      1.84 o 
   2  -8   2       15.44       16.33      1.16 o 
   3  -8   2       73.69       76.95      3.82 o 
  -7  -7   2       17.37       24.95      2.43 o 
  -6  -7   2        0.00        0.02      0.58 o 
  -5  -7   2       19.34       15.24      1.05 o 
  -4  -7   2       81.54       67.80      2.10 o 
  -3  -7   2       11.27       10.80      1.07 o 
  -2  -7   2       81.37       82.40      2.27 o 
  -1  -7   2      295.97      301.90      5.17 o 
   0  -7   2      691.47      683.50     13.43 o 
   1  -7   2      130.65      128.84      3.20 o 
   2  -7   2        4.04        4.79      0.75 o 
   3  -7   2       21.95       25.29      1.33 o 
   4  -7   2       34.95       29.98      2.27 o 
   5  -7   2       33.84       32.63      2.47 o 
  -8  -6   2       29.25       34.98      1.68 o 
  -7  -6   2        1.90        1.38      0.61 o 
  -6  -6   2       40.03       38.27      1.58 o 
  -5  -6   2        1.67        3.02      0.65 o 
  -4  -6   2        7.30        6.88      0.75 o 
  -3  -6   2        0.40        0.29      0.34 o 
  -2  -6   2       47.81       46.02      1.44 o 
  -1  -6   2       51.80       46.04      1.18 o 
   0  -6   2       50.94       55.95      1.31 o 
   1  -6   2      154.45      153.94      4.30 o 
   2  -6   2       22.42       23.10      1.45 o 
   3  -6   2       27.68       32.02      1.33 o 
   4  -6   2        0.44        0.45      0.54 o 
   5  -6   2        0.01       -0.19      0.95 o 
   6  -6   2       32.33       39.90      2.78 o 
  -8  -5   2       13.27       14.22      1.18 o 
  -7  -5   2       75.02       78.98      2.43 o 
  -6  -5   2       35.87       39.37      1.56 o 
  -5  -5   2       97.76       83.77      3.28 o 
  -4  -5   2       38.51       35.90      1.34 o 
  -3  -5   2       43.90       54.39      1.25 o 
  -2  -5   2       39.87       43.63      1.30 o 
  -1  -5   2       55.23       53.50      1.21 o 
   0  -5   2      550.36      593.07      9.38 o 
   1  -5   2     1020.18     1085.57     16.85 o 
   2  -5   2       52.37       51.02      1.50 o 
   3  -5   2        1.84        3.04      0.82 o 
   4  -5   2        9.63       12.26      0.91 o 
   5  -5   2        8.73        9.37      0.89 o 
   6  -5   2       10.37       11.25      1.60 o 
   7  -5   2       17.06       16.27      2.02 o 
  -9  -4   2        0.71        2.28      1.11 o 
  -8  -4   2      123.09      116.81      3.19 o 
  -7  -4   2        4.10        6.23      0.84 o 
  -6  -4   2       11.71       13.25      1.50 o 
  -5  -4   2      676.24      621.69     17.15 o 
  -4  -4   2       21.95       27.63      0.97 o 
  -3  -4   2       40.19       38.15      0.95 o 
  -2  -4   2      264.14      240.62      4.00 o 
  -1  -4   2      617.78      699.90     10.94 o 
   0  -4   2      774.90      769.92     11.97 o 
   1  -4   2      129.69      119.90      2.12 o 
   2  -4   2      107.12      112.88      2.02 o 
   3  -4   2       29.91       30.11      1.39 o 
   4  -4   2       90.01       85.17      2.19 o 
   5  -4   2      169.53      171.58      3.93 o 
   6  -4   2       83.80       86.61      3.88 o 
   7  -4   2        8.63        7.36      1.44 o 
  -9  -3   2        0.39        1.25      0.94 o 
  -8  -3   2        3.75        5.23      0.76 o 
  -7  -3   2      245.28      239.30      7.60 o 
  -6  -3   2       12.94       12.17      2.08 o 
  -5  -3   2        0.62        0.36      0.35 o 
  -4  -3   2      361.00      386.50      6.23 o 
  -3  -3   2        2.53        4.57      0.47 o 
  -2  -3   2      991.76     1050.65     16.21 o 
  -1  -3   2      501.90      531.36      8.30 o 
   0  -3   2      335.99      363.24      5.74 o 
   1  -3   2      933.37      911.84     14.05 o 
   2  -3   2     2632.76     2685.62     41.25 o 
   3  -3   2       26.26       20.72      0.59 o 
   4  -3   2      516.25      518.27     10.17 o 
   5  -3   2      140.71      136.59      3.18 o 
   6  -3   2      178.17      174.71      4.43 o 
   7  -3   2       11.46       11.72      1.56 o 
   8  -3   2       16.92       14.22      1.85 o 
  -9  -2   2        1.92        3.35      1.12 o 
  -8  -2   2       23.31       25.82      1.26 o 
  -7  -2   2       30.64       28.47      1.86 o 
  -6  -2   2       53.36       51.19      1.62 o 
  -5  -2   2       30.08       30.26      1.23 o 
  -4  -2   2       15.85       15.73      0.52 o 
  -3  -2   2       46.81       56.85      1.11 o 
  -2  -2   2      782.57      722.42     13.65 o 
  -1  -2   2     2618.52     2390.87     89.85 o 
   0  -2   2      628.40      413.70     16.68 o 
   1  -2   2      249.91      237.39     12.01 o 
   2  -2   2      163.02      148.17      2.45 o 
   3  -2   2        0.03       -0.21      0.29 o 
   4  -2   2      911.28      926.60     14.39 o 
   5  -2   2      140.61      139.87      3.19 o 
   6  -2   2      122.74      121.98      2.98 o 
   7  -2   2       10.64        7.66      0.78 o 
   8  -2   2       60.95       64.85      3.23 o 
  -9  -1   2        5.98        6.40      1.29 o 
  -8  -1   2        6.06        6.32      1.13 o 
  -7  -1   2      106.52      102.51      3.88 o 
  -6  -1   2        6.35        6.61      1.66 o 
  -5  -1   2       51.87       62.41      1.35 o 
  -4  -1   2       24.46       21.70      0.63 o 
  -3  -1   2       13.18       10.92      0.46 o 
  -2  -1   2      484.33      410.47      7.80 o 
  -1  -1   2      549.13      206.74      5.68 o 
   1  -1   2      899.65      756.57    112.91 o 
   2  -1   2     3363.33     3295.27     63.10 o 
   3  -1   2      872.15      954.25     14.74 o 
   4  -1   2     2213.54     2276.95     34.92 o 
   5  -1   2      515.47      508.22      8.14 o 
   6  -1   2       33.28       40.49      1.39 o 
   7  -1   2       77.20       64.55      1.97 o 
   8  -1   2        0.71        0.18      0.86 o 
  -9   0   2       19.55       18.29      1.76 o 
  -8   0   2        6.86        8.17      1.19 o 
  -7   0   2      161.42      147.16      4.97 o 
  -6   0   2        9.44        6.14      1.21 o 
  -5   0   2      498.86      529.72      9.48 o 
  -4   0   2      123.26      139.48      2.44 o 
  -3   0   2      439.60      492.41      7.71 o 
  -2   0   2      977.72      891.03     16.72 o 
  -1   0   2      840.37      346.41      9.15 o 
   1   0   2     1408.80      965.20     26.44 o 
   2   0   2     8261.49     7952.12    121.77 o 
   3   0   2        1.89        1.79      0.29 o 
   4   0   2      332.54      395.58      6.36 o 
   5   0   2       28.74       30.02      0.86 o 
   6   0   2       15.23       10.69      0.60 o 
   7   0   2        2.08        2.65      0.59 o 
   8   0   2       17.43       15.21      1.43 o 
  -9   1   2       29.90       32.65      2.17 o 
  -7   1   2        6.55        8.02      1.11 o 
  -6   1   2       14.80       12.48      1.12 o 
  -5   1   2      129.60      140.98      3.19 o 
  -4   1   2      335.84      312.93      6.27 o 
  -3   1   2        2.76        1.18      0.26 o 
  -2   1   2     1309.43     1314.67     30.68 o 
  -1   1   2      641.78      500.88     57.52 o 
   2   1   2     2264.30     2211.28     33.95 o 
   3   1   2       24.80       30.24      0.72 o 
   4   1   2      627.43      660.74     10.40 o 
   5   1   2        7.37        9.53      0.52 o 
   6   1   2      200.51      220.92      3.90 o 
   7   1   2       68.91       59.19      1.50 o 
   8   1   2       51.33       47.09      2.38 o 
   9   1   2       11.65       13.55      1.55 o 
  -8   2   2       12.82       15.34      1.47 o 
  -7   2   2       43.28       41.69      1.57 o 
  -6   2   2      111.06      105.46      2.85 o 
  -5   2   2       85.23       90.26      2.28 o 
  -4   2   2       23.17       27.20      0.69 o 
  -3   2   2      267.69      296.70      5.91 o 
  -2   2   2      516.73      501.71      9.61 o 
  -1   2   2      514.12      500.75      9.51 o 
   0   2   2     6658.82     6558.42    122.76 o 
   1   2   2     1359.98     1197.82     70.29 o 
   2   2   2        1.93        2.97      0.28 o 
   3   2   2      298.37      357.33      5.73 o 
   4   2   2      315.25      332.45      5.43 o 
   5   2   2        6.65        8.78      0.50 o 
   6   2   2        3.05        3.46      0.42 o 
   7   2   2        1.12        0.05      0.66 o 
   8   2   2        6.54        5.73      0.79 o 
   9   2   2        1.96        2.00      0.99 o 
  -8   3   2        0.01        0.20      0.85 o 
  -7   3   2       57.39       51.08      1.82 o 
  -6   3   2       83.50       90.21      2.46 o 
  -5   3   2       67.35       61.98      1.80 o 
  -4   3   2       21.18       25.33      1.00 o 
  -3   3   2        4.00        3.39      0.45 o 
  -2   3   2      308.33      319.39      6.32 o 
  -1   3   2      285.40      302.96      4.82 o 
   0   3   2     1956.18     2071.13     31.81 o 
   1   3   2      589.77      621.30      9.68 o 
   2   3   2      177.80      168.25      2.84 o 
   3   3   2       29.93       33.77      0.84 o 
   4   3   2       45.77       67.07      1.41 o 
   5   3   2      245.70      275.83      4.67 o 
   6   3   2      264.12      262.89      4.56 o 
   7   3   2       51.70       54.89      1.90 o 
   8   3   2       20.43       19.03      1.19 o 
   9   3   2       28.46       31.49      1.54 o 
  -7   4   2       53.77       56.39      1.98 o 
  -6   4   2        1.26        5.22      0.78 o 
  -5   4   2       91.86       89.26      2.41 o 
  -4   4   2       29.43       24.48      1.04 o 
  -3   4   2        8.28        6.51      0.61 o 
  -2   4   2     2251.79     2395.61     51.42 o 
  -1   4   2      141.09      136.38      2.36 o 
   0   4   2       15.35       15.58      0.54 o 
   1   4   2      420.13      390.61      6.26 o 
   2   4   2     1550.50     1551.10     23.88 o 
   3   4   2      111.05      124.59      2.30 o 
   4   4   2        2.12        1.85      0.35 o 
   5   4   2      167.54      177.06      3.21 o 
   6   4   2      669.47      626.70     10.12 o 
   7   4   2        7.35        6.50      0.83 o 
   8   4   2        9.20        9.75      2.16 o 
   9   4   2        1.33        1.27      0.69 o 
  -7   5   2        0.22        1.58      0.74 o 
  -6   5   2       21.52       23.82      1.32 o 
  -5   5   2       11.21       11.44      1.56 o 
  -4   5   2       18.52       16.58      0.96 o 
  -3   5   2        1.87        2.70      0.55 o 
  -2   5   2        0.04        0.42      0.37 o 
  -1   5   2       58.34       58.81      1.25 o 
   0   5   2        0.66        0.56      0.28 o 
   1   5   2       10.80        8.80      0.52 o 
   2   5   2        3.09        4.59      0.53 o 
   3   5   2      106.15       99.37      2.44 o 
   4   5   2       58.12       61.53      2.10 o 
   5   5   2       80.18       88.39      1.92 o 
   6   5   2        4.88        7.74      0.85 o 
   7   5   2       54.32       53.35      1.92 o 
   8   5   2        0.16        0.32      0.66 o 
  -6   6   2        4.99        5.77      0.88 o 
  -5   6   2       10.83       10.68      1.01 o 
  -4   6   2        4.57        4.39      0.73 o 
  -3   6   2       24.42       22.12      1.60 o 
  -2   6   2      220.61      227.51      5.55 o 
  -1   6   2        2.31        3.32      0.54 o 
   0   6   2       15.82       17.84      1.17 o 
   1   6   2       53.69       53.12      1.29 o 
   2   6   2      189.04      187.29      3.35 o 
   3   6   2       21.39       17.64      1.12 o 
   4   6   2        0.10       -0.10      0.35 o 
   5   6   2       48.81       46.25      1.70 o 
   6   6   2      103.01       97.53      2.77 o 
   7   6   2      116.53      118.02      3.25 o 
   8   6   2       26.20       23.77      1.42 o 
  -5   7   2        0.01       -0.97      0.65 o 
  -4   7   2       17.69       19.11      1.23 o 
  -3   7   2       18.85       14.97      2.35 o 
  -2   7   2        0.04       -0.74      0.51 o 
  -1   7   2       91.33       93.42      2.51 o 
   0   7   2        0.30        0.54      0.54 o 
   1   7   2      132.64      133.65      2.61 o 
   2   7   2       14.50       13.91      0.84 o 
   3   7   2       13.43       14.31      1.39 o 
   4   7   2        3.97        3.94      0.69 o 
   5   7   2       87.89       80.45      2.43 o 
   6   7   2       45.05       45.69      1.81 o 
   7   7   2       53.81       47.51      4.27 o 
  -4   8   2        2.24        0.91      0.72 o 
  -3   8   2        3.13        4.32      0.87 o 
  -2   8   2       17.00       17.09      1.23 o 
  -1   8   2       31.54       33.44      2.55 o 
   0   8   2      181.40      196.40      4.56 o 
   1   8   2      235.37      246.35      5.46 o 
   2   8   2       36.23       33.62      1.17 o 
   3   8   2       30.16       31.05      1.39 o 
   4   8   2       50.99       51.68      1.84 o 
   5   8   2        1.19        0.78      0.61 o 
   6   8   2        2.74        2.81      0.74 o 
  -2   9   2        3.28        4.51      0.89 o 
  -1   9   2        0.00        0.45      0.73 o 
   0   9   2       59.46       61.31      2.16 o 
   1   9   2        0.00       -0.70      0.59 o 
   2   9   2        1.67        1.16      0.64 o 
   3   9   2        0.09        0.60      0.53 o 
   4   9   2        0.48        0.02      0.60 o 
   5   9   2       22.22       18.84      1.31 o 
  -4  -9   3       46.35       46.95      1.88 o 
  -3  -9   3        3.37        1.68      0.72 o 
  -2  -9   3        1.69        2.30      1.01 o 
  -1  -9   3        0.03       -0.13      0.64 o 
   0  -9   3        0.71        0.80      0.92 o 
   1  -9   3        5.95        7.65      1.46 o 
   2  -9   3        0.17       -0.85      1.08 o 
  -6  -8   3        0.99        0.83      1.28 o 
  -5  -8   3        2.49        2.85      0.76 o 
  -4  -8   3       25.64       23.22      1.30 o 
  -3  -8   3       24.96       28.71      1.38 o 
  -2  -8   3       46.01       45.38      1.43 o 
  -1  -8   3        2.40        2.93      0.71 o 
   0  -8   3       19.01       17.36      1.57 o 
   1  -8   3        2.66        3.36      0.72 o 
   2  -8   3        2.85        3.07      1.19 o 
   3  -8   3       21.41       25.40      2.28 o 
  -7  -7   3        4.87        5.38      0.90 o 
  -6  -7   3        5.00        3.33      0.74 o 
  -5  -7   3       69.72       55.17      4.31 o 
  -4  -7   3       68.81       56.63      1.91 o 
  -3  -7   3        0.07       -0.27      0.64 o 
  -2  -7   3      244.00      253.74      4.47 o 
  -1  -7   3      176.30      192.75      3.53 o 
   0  -7   3       64.50       74.53      2.17 o 
   1  -7   3      133.42      141.76      3.43 o 
   2  -7   3        8.57        7.51      0.83 o 
   3  -7   3       59.55       53.99      2.97 o 
   4  -7   3        4.95        2.75      1.15 o 
   5  -7   3        7.91        7.42      1.61 o 
  -8  -6   3       14.15       21.19      1.34 o 
  -7  -6   3       12.35        9.01      0.95 o 
  -6  -6   3       99.10       91.09      2.67 o 
  -5  -6   3        0.61        1.72      0.84 o 
  -4  -6   3       94.60       88.79      3.12 o 
  -3  -6   3        1.16        2.19      0.63 o 
  -2  -6   3       10.30       11.35      0.81 o 
  -1  -6   3       32.08       31.36      0.97 o 
   0  -6   3       58.51       59.70      1.52 o 
   1  -6   3       38.14       35.01      1.25 o 
   2  -6   3       22.81       24.52      1.11 o 
   3  -6   3       66.12       73.25      5.02 o 
   4  -6   3        8.10        8.67      1.44 o 
   5  -6   3        1.76        2.24      1.17 o 
   6  -6   3        5.74        9.78      1.68 o 
  -8  -5   3        8.53       10.43      1.05 o 
  -7  -5   3        2.05        2.70      0.82 o 
  -6  -5   3        4.67        3.86      0.71 o 
  -5  -5   3       65.64       56.26      1.82 o 
  -4  -5   3       41.28       40.59      1.42 o 
  -3  -5   3      187.84      206.18      3.58 o 
  -2  -5   3       62.81       77.06      1.59 o 
  -1  -5   3      110.82      120.78      2.24 o 
   0  -5   3       77.05       75.62      1.55 o 
   1  -5   3        1.05        1.22      0.32 o 
   2  -5   3       10.45        9.81      0.71 o 
   3  -5   3      196.80      198.15      4.33 o 
   4  -5   3      269.41      263.53     13.62 o 
   5  -5   3       41.25       48.11      2.75 o 
   6  -5   3        4.36        4.58      1.30 o 
   7  -5   3        5.07        5.61      1.48 o 
  -9  -4   3        0.16        0.50      0.70 o 
  -8  -4   3        3.69        5.24      0.85 o 
  -7  -4   3        1.40        1.08      0.62 o 
  -6  -4   3       55.30       56.66      1.88 o 
  -5  -4   3      207.51      198.38      4.44 o 
  -4  -4   3      650.19      649.13     10.28 o 
  -3  -4   3        2.13        2.88      0.38 o 
  -2  -4   3      263.37      276.03      4.54 o 
  -1  -4   3       27.53       29.37      0.87 o 
   0  -4   3      499.87      510.20      8.05 o 
   1  -4   3      674.12      747.01     11.64 o 
   2  -4   3      113.64      121.34      2.17 o 
   3  -4   3       81.03       76.74      1.94 o 
   4  -4   3      120.49      115.63      2.77 o 
   5  -4   3        4.54        7.07      1.12 o 
   6  -4   3       24.96       27.09      2.09 o 
   7  -4   3        2.82        1.56      1.10 o 
  -9  -3   3        0.43       -0.45      0.91 o 
  -8  -3   3        0.02        0.31      0.60 o 
  -7  -3   3      242.69      235.26      5.27 o 
  -6  -3   3      291.32      259.50      5.61 o 
  -5  -3   3       20.45       18.06      0.94 o 
  -4  -3   3      326.96      346.85      5.62 o 
  -3  -3   3      456.65      514.99      8.13 o 
  -2  -3   3      649.70      720.37     11.21 o 
  -1  -3   3     1718.32     1761.52     33.36 o 
   0  -3   3     1663.98     1650.77     25.27 o 
   1  -3   3      488.92      566.79      8.83 o 
   2  -3   3     1339.11     1476.98     22.76 o 
   3  -3   3       41.49       42.65      0.94 o 
   4  -3   3       84.95       84.41      3.29 o 
   5  -3   3        8.31       10.79      0.79 o 
   6  -3   3      551.55      543.79     10.86 o 
   7  -3   3       14.96       16.29      1.85 o 
   8  -3   3        1.58        0.26      1.10 o 
  -9  -2   3        0.46        0.86      0.89 o 
  -8  -2   3        8.27        9.87      1.38 o 
  -7  -2   3        0.89        0.12      0.82 o 
  -6  -2   3     1244.49     1198.47     22.85 o 
  -5  -2   3       39.16       37.69      1.26 o 
  -4  -2   3      208.00      205.19      3.45 o 
  -3  -2   3      139.26      122.67      2.11 o 
  -2  -2   3      765.92      789.41     14.90 o 
  -1  -2   3      560.99      569.14     19.15 o 
   0  -2   3        2.77        4.37      0.38 o 
   1  -2   3     2565.09     2384.16     99.13 o 
   2  -2   3      144.92      150.83      3.16 o 
   3  -2   3       11.98       11.92      1.06 o 
   4  -2   3      190.96      194.95      3.31 o 
   5  -2   3       97.47       90.84      2.68 o 
   6  -2   3      404.26      420.17      8.52 o 
   7  -2   3        5.97        6.73      1.26 o 
   8  -2   3        1.43        1.79      1.10 o 
  -9  -1   3       20.20       21.31      1.89 o 
  -8  -1   3        9.42       10.68      1.39 o 
  -7  -1   3      113.65      116.30      4.91 o 
  -6  -1   3       10.75       11.00      0.77 o 
  -5  -1   3      259.14      251.08      4.22 o 
  -4  -1   3      103.86      131.19      2.32 o 
  -3  -1   3        0.34        1.45      0.19 o 
  -2  -1   3        0.44       -0.27      0.18 o 
  -1  -1   3       25.44       21.54      0.86 o 
   1  -1   3      138.42      111.18     11.96 o 
   2  -1   3       22.79       26.12      0.77 o 
   3  -1   3        2.83        1.27      0.50 o 
   4  -1   3     1397.24     1389.37     21.43 o 
   5  -1   3      104.77      110.08      2.10 o 
   6  -1   3       12.74       13.05      0.85 o 
   7  -1   3        8.40        5.31      0.69 o 
   8  -1   3        3.91        4.98      1.16 o 
  -9   0   3        8.65       11.22      1.50 o 
  -8   0   3       72.08       62.13      2.88 o 
  -7   0   3        3.36        2.43      0.86 o 
  -6   0   3        0.17        0.17      0.44 o 
  -5   0   3       39.57       43.17      1.05 o 
  -4   0   3      230.82      245.48      4.05 o 
  -3   0   3       86.83       86.57      1.57 o 
  -2   0   3     2697.35     2597.70     49.06 o 
  -1   0   3      435.20      422.01     11.37 o 
   1   0   3     1905.57     1617.29    107.64 o 
   2   0   3     3121.29     3083.46     47.41 o 
   3   0   3        7.35        5.12      0.32 o 
   4   0   3      966.70      986.14     15.32 o 
   5   0   3       16.57       13.90      0.59 o 
   6   0   3       25.87       24.38      0.84 o 
   7   0   3      103.54       97.97      2.59 o 
   8   0   3       14.69       12.42      1.52 o 
  -6   1   3        8.35        6.89      0.67 o 
  -5   1   3        7.93        6.19      0.73 o 
  -4   1   3      123.57      132.00      2.32 o 
  -3   1   3       29.88       39.18      0.82 o 
  -2   1   3     2472.64     2550.20     50.75 o 
  -1   1   3    12410.45    11846.01    232.53 o 
   0   1   3       49.90       45.60      1.10 o 
   2   1   3      439.25      426.95      6.69 o 
   3   1   3        4.26        7.90      0.41 o 
   4   1   3     2104.94     2336.26     35.82 o 
   5   1   3      105.74      111.93      2.15 o 
   6   1   3        0.51        0.71      0.33 o 
   7   1   3       90.45       88.59      1.97 o 
   8   1   3        4.70        8.96      1.25 o 
  -8   2   3        2.78        0.97      0.83 o 
  -7   2   3       78.70       79.89      3.20 o 
  -6   2   3       34.05       32.23      1.29 o 
  -5   2   3       29.91       27.52      1.09 o 
  -4   2   3      164.94      174.13      3.75 o 
  -3   2   3       47.32       55.45      1.44 o 
  -2   2   3      590.10      566.41     10.81 o 
  -1   2   3     4029.04     3980.51     75.01 o 
   0   2   3     4850.66     4949.58     92.95 o 
   1   2   3     4265.74     3968.17    103.59 o 
   2   2   3      354.79      315.26     13.67 o 
   3   2   3      923.96      882.48     13.70 o 
   4   2   3       15.77       14.41      0.56 o 
   5   2   3      142.86      159.57      2.90 o 
   6   2   3        9.01        8.89      0.58 o 
   7   2   3       71.09       59.57      1.53 o 
   8   2   3        0.43        0.43      0.56 o 
   9   2   3        7.23       10.84      1.49 o 
  -8   3   3       15.14       15.50      1.55 o 
  -7   3   3       11.10       10.95      1.33 o 
  -6   3   3        1.14        1.00      0.57 o 
  -5   3   3       96.20       91.90      2.39 o 
  -4   3   3       13.15       12.43      1.11 o 
  -3   3   3        5.40        3.47      0.44 o 
  -2   3   3        0.40        0.49      0.29 o 
  -1   3   3       13.92       20.36      0.53 o 
   0   3   3        0.07       -0.04      0.32 o 
   1   3   3      150.96      144.77      2.46 o 
   2   3   3      613.66      653.50     10.21 o 
   3   3   3      204.66      189.06      3.23 o 
   4   3   3      147.26      146.76      2.64 o 
   5   3   3       41.61       40.36      1.91 o 
   6   3   3       28.88       34.21      1.03 o 
   7   3   3       16.20       14.03      1.01 o 
   8   3   3       22.00       22.57      1.28 o 
   9   3   3        2.87        3.53      0.78 o 
  -7   4   3        1.25        3.25      1.32 o 
  -6   4   3      263.17      259.83      5.72 o 
  -5   4   3      133.93      134.45      3.27 o 
  -4   4   3       37.85       37.07      1.33 o 
  -3   4   3       45.53       43.36      1.36 o 
  -2   4   3       47.05       46.61      1.39 o 
  -1   4   3      119.79      126.45      2.22 o 
   0   4   3      194.06      214.44      3.57 o 
   1   4   3      945.43      885.80     13.77 o 
   2   4   3       13.19       20.81      1.59 o 
   3   4   3        2.74        2.52      0.81 o 
   4   4   3       17.25       20.35      0.75 o 
   5   4   3       33.38       32.64      1.00 o 
   6   4   3      345.71      322.54      5.52 o 
   7   4   3       49.04       47.98      1.75 o 
   8   4   3       10.74        9.56      1.20 o 
   9   4   3        8.67        9.62      1.06 o 
  -7   5   3        1.55        0.71      0.69 o 
  -6   5   3        8.29        9.43      0.96 o 
  -5   5   3        3.03        3.42      0.84 o 
  -4   5   3       43.93       39.80      1.42 o 
  -3   5   3      146.97      147.75      3.43 o 
  -2   5   3      104.99       97.26      2.39 o 
  -1   5   3      239.07      221.30      4.66 o 
   0   5   3        2.75        1.26      0.47 o 
   1   5   3      208.30      248.89      4.19 o 
   2   5   3      166.67      169.84      3.02 o 
   3   5   3      255.85      244.79      4.21 o 
   4   5   3        0.00       -0.46      0.31 o 
   5   5   3        0.69        1.37      0.47 o 
   6   5   3       29.94       29.62      1.39 o 
   7   5   3       24.66       28.70      1.43 o 
   8   5   3      183.46      184.41      4.58 o 
  -6   6   3       30.75       32.26      1.54 o 
  -5   6   3        1.31        1.07      0.67 o 
  -4   6   3        2.25        1.80      0.63 o 
  -3   6   3        0.23        0.04      0.53 o 
  -2   6   3       22.49       28.38      1.22 o 
  -1   6   3       24.55       23.56      1.05 o 
   0   6   3       35.99       41.90      1.10 o 
   1   6   3       46.46       49.21      1.23 o 
   2   6   3        0.31        1.31      0.40 o 
   3   6   3      128.41      137.11      2.64 o 
   4   6   3        0.13        0.48      0.39 o 
   5   6   3      336.04      326.81      5.63 o 
   6   6   3        1.64        2.22      1.19 o 
   7   6   3       26.58       25.06      1.40 o 
   8   6   3       12.49       11.63      1.13 o 
  -5   7   3        2.66        4.15      0.87 o 
  -4   7   3       13.59       13.59      1.11 o 
  -3   7   3        6.42        5.05      0.85 o 
  -2   7   3        0.32       -0.61      1.10 o 
  -1   7   3       57.38       58.85      1.99 o 
   0   7   3       48.44       49.82      1.66 o 
   1   7   3        1.40        2.22      0.97 o 
   2   7   3        6.76        7.14      0.78 o 
   3   7   3       21.96       21.12      0.89 o 
   4   7   3        0.01       -0.21      0.41 o 
   5   7   3        4.48        4.81      0.77 o 
   6   7   3        7.06        7.41      0.94 o 
   7   7   3        0.01        0.51      0.64 o 
  -4   8   3        0.42        0.01      0.96 o 
  -3   8   3       29.10       30.83      2.11 o 
  -2   8   3       18.16       16.26      1.20 o 
  -1   8   3       74.80       74.72      2.32 o 
   0   8   3       98.26      100.25      2.79 o 
   1   8   3       23.08       26.27      1.34 o 
   2   8   3        0.14       -0.65      0.43 o 
   3   8   3       17.09       16.73      0.89 o 
   4   8   3      134.69      131.15      5.76 o 
   5   8   3        5.10        3.53      0.93 o 
   6   8   3       36.25       33.49      1.72 o 
  -2   9   3        1.84        2.23      0.79 o 
  -1   9   3        1.99        1.38      0.80 o 
   0   9   3       19.97       25.74      2.07 o 
   1   9   3        4.79        5.21      0.83 o 
   2   9   3        8.55        8.64      0.95 o 
   3   9   3       15.67       16.97      1.39 o 
   4   9   3        2.57        4.04      0.78 o 
   5   9   3       28.60       30.10      1.62 o 
  -4  -9   4        4.77        6.81      0.95 o 
  -3  -9   4       19.80       21.13      1.49 o 
  -2  -9   4        2.46        2.71      0.99 o 
  -1  -9   4        0.17       -0.22      0.92 o 
   0  -9   4       27.49       28.66      1.45 o 
   1  -9   4        1.20        0.70      1.08 o 
  -6  -8   4        0.13        0.59      0.73 o 
  -5  -8   4        5.59        6.25      1.63 o 
  -4  -8   4       12.43       12.22      1.03 o 
  -3  -8   4        0.54        0.15      0.57 o 
  -2  -8   4        0.00        0.21      0.75 o 
  -1  -8   4       14.27       16.12      1.07 o 
   0  -8   4       64.14       64.37      2.05 o 
   1  -8   4       15.59       15.09      1.17 o 
   2  -8   4        1.46        0.56      1.06 o 
   3  -8   4        0.08        1.16      1.08 o 
  -7  -7   4       50.49       60.47      2.21 o 
  -6  -7   4        2.72        1.02      0.66 o 
  -5  -7   4        0.00        0.50      0.59 o 
  -4  -7   4       88.86       77.73      2.34 o 
  -3  -7   4       18.68       17.56      1.10 o 
  -2  -7   4       44.78       46.27      1.30 o 
  -1  -7   4      322.01      355.34      6.00 o 
   0  -7   4      298.93      322.99      5.49 o 
   1  -7   4      231.94      243.70      5.33 o 
   2  -7   4       42.74       37.97      1.49 o 
   3  -7   4        1.76        1.59      1.04 o 
   4  -7   4        5.86        6.07      1.37 o 
   5  -7   4        4.14        4.72      1.43 o 
  -8  -6   4       47.84       53.71      2.06 o 
  -7  -6   4        0.57        0.54      0.62 o 
  -6  -6   4       31.30       27.98      1.36 o 
  -5  -6   4       67.39       59.92      1.96 o 
  -4  -6   4       26.84       26.18      1.24 o 
  -3  -6   4       63.53       58.50      1.80 o 
  -2  -6   4       11.87       11.08      0.64 o 
  -1  -6   4      109.30      113.67      2.68 o 
   0  -6   4       97.12      102.25      2.04 o 
   1  -6   4       10.76       11.33      0.83 o 
   2  -6   4        0.75        0.49      0.67 o 
   3  -6   4        0.00        0.43      0.51 o 
   4  -6   4       47.97       46.25      2.71 o 
   5  -6   4       55.10       47.91      2.91 o 
   6  -6   4       14.56       16.32      2.06 o 
  -8  -5   4        0.75        0.10      0.65 o 
  -7  -5   4        5.76        6.69      0.85 o 
  -6  -5   4        9.60       10.28      0.96 o 
  -5  -5   4       48.96       44.52      2.09 o 
  -4  -5   4      532.80      497.88     14.88 o 
  -3  -5   4        0.04        0.39      0.29 o 
  -2  -5   4        1.12        2.50      0.35 o 
  -1  -5   4       92.46       85.13      1.71 o 
   0  -5   4       12.33        9.24      0.52 o 
   1  -5   4       19.31       19.51      0.69 o 
   2  -5   4      124.16      130.53      3.24 o 
   3  -5   4        1.45        1.57      0.80 o 
   4  -5   4        0.15        0.52      0.86 o 
   5  -5   4        7.37        5.81      1.25 o 
   6  -5   4        9.67        8.36      1.50 o 
   7  -5   4       15.88       12.30      1.82 o 
  -8  -4   4        7.85        8.82      0.99 o 
  -7  -4   4        1.35        0.74      0.58 o 
  -6  -4   4      532.74      539.88     10.88 o 
  -5  -4   4        8.93        6.19      0.70 o 
  -4  -4   4      114.27      110.44      2.71 o 
  -3  -4   4      111.80       93.25      1.78 o 
  -2  -4   4      171.54      137.06      2.43 o 
  -1  -4   4       33.49       46.04      1.50 o 
   0  -4   4      118.48      132.20      2.33 o 
   1  -4   4        0.36        0.97      0.26 o 
   2  -4   4       10.01        7.95      0.43 o 
   3  -4   4        1.61        1.05      0.38 o 
   4  -4   4       28.54       31.88      1.18 o 
   5  -4   4      181.88      181.78      6.34 o 
   6  -4   4      118.39      116.28      4.67 o 
   7  -4   4        3.42        4.02      1.28 o 
  -9  -3   4        2.38        1.66      1.11 o 
  -8  -3   4       14.45       17.27      1.28 o 
  -7  -3   4        0.02       -0.78      0.56 o 
  -6  -3   4      268.95      263.48      5.72 o 
  -5  -3   4      142.06      130.26      3.09 o 
  -4  -3   4      187.21      186.91      3.19 o 
  -3  -3   4      760.24      921.91     14.31 o 
  -2  -3   4     2614.56     2854.38     43.75 o 
  -1  -3   4      680.56      676.78     10.52 o 
   0  -3   4       85.25       82.87      1.51 o 
   1  -3   4      477.20      471.35      7.40 o 
   2  -3   4      297.12      317.81      5.10 o 
   3  -3   4       21.55       26.72      0.70 o 
   4  -3   4      823.97      825.14     15.83 o 
   5  -3   4       16.63       18.73      2.37 o 
   6  -3   4      419.52      421.98     12.82 o 
   7  -3   4        0.02       -0.01      0.96 o 
   8  -3   4        8.30        8.71      1.60 o 
  -9  -2   4        1.93        2.25      1.02 o 
  -8  -2   4        4.82        3.22      1.04 o 
  -7  -2   4      122.64      126.16      3.19 o 
  -6  -2   4      365.49      350.20      7.24 o 
  -5  -2   4       10.01        7.54      0.74 o 
  -4  -2   4       69.67       65.94      1.75 o 
  -3  -2   4       70.20       80.94      2.40 o 
  -2  -2   4     2939.43     2926.34     69.30 o 
  -1  -2   4      267.12      253.72      4.96 o 
   0  -2   4      817.94      749.72     11.67 o 
   1  -2   4      319.67      315.81      6.10 o 
   2  -2   4       55.83       53.04      1.03 o 
   3  -2   4     1182.29     1228.72     18.93 o 
   4  -2   4       14.59       15.35      0.89 o 
   5  -2   4      124.69      126.76      2.94 o 
   6  -2   4      176.45      157.66      3.63 o 
   7  -2   4       32.37       26.31      2.00 o 
   8  -2   4       38.09       36.71      2.48 o 
  -9  -1   4        5.44        5.63      1.22 o 
  -8  -1   4        1.85        0.97      0.83 o 
  -7  -1   4       83.95       77.54      3.28 o 
  -6  -1   4        5.77        4.72      0.62 o 
  -5  -1   4       41.61       42.12      1.33 o 
  -4  -1   4       52.90       58.75      1.45 o 
  -3  -1   4      548.09      559.87      8.75 o 
  -2  -1   4       34.18       37.72      0.99 o 
  -1  -1   4      475.45      274.98      7.50 o 
   0  -1   4     3289.07     3076.30     82.65 o 
   1  -1   4      106.07      101.40      5.93 o 
   2  -1   4        0.06        0.28      0.19 o 
   3  -1   4      563.55      554.44      8.69 o 
   4  -1   4      663.85      711.23     11.15 o 
   5  -1   4      399.81      427.80      6.94 o 
   6  -1   4      192.93      175.37      3.94 o 
   7  -1   4        0.22       -0.37      0.73 o 
   8  -1   4        5.40        4.56      1.15 o 
  -9   0   4        2.75        2.54      1.01 o 
  -8   0   4        0.12        2.27      0.96 o 
  -7   0   4        2.69        2.14      0.82 o 
  -6   0   4       18.93       18.90      1.36 o 
  -5   0   4      197.52      176.64      3.08 o 
  -4   0   4      181.36      193.40      3.26 o 
  -3   0   4       59.50       58.39      1.13 o 
  -2   0   4      632.01      630.00     41.01 o 
  -1   0   4     1465.82      855.20     22.58 o 
   0   0   4      139.28      132.99      3.58 o 
   1   0   4     5335.74     4934.19    172.97 o 
   2   0   4      263.18      303.68      4.80 o 
   3   0   4     1319.41     1376.18     21.15 o 
   4   0   4       62.51       60.49      1.39 o 
   5   0   4        0.01       -0.14      0.36 o 
   6   0   4       43.12       49.66      1.25 o 
   7   0   4        3.40        5.36      0.68 o 
   8   0   4        2.08        1.41      0.96 o 
  -8   1   4        0.11       -0.10      0.90 o 
  -6   1   4       16.42       16.97      0.94 o 
  -5   1   4      105.50      120.45      2.82 o 
  -4   1   4       79.45       99.90      1.84 o 
  -3   1   4       38.67       35.58      0.78 o 
  -2   1   4      462.27      464.93      8.88 o 
  -1   1   4       15.63       21.05      0.65 o 
   0   1   4     5328.71     4975.00     93.07 o 
   1   1   4     9326.84     8081.20    615.42 o 
   2   1   4     2405.62     2351.07     36.44 o 
   3   1   4      454.79      530.22      8.35 o 
   4   1   4      319.06      347.92      5.67 o 
   5   1   4        0.33       -0.04      0.29 o 
   6   1   4        4.49        2.87      0.41 o 
   7   1   4       16.61       16.24      0.82 o 
   8   1   4      167.27      149.74      5.14 o 
  -8   2   4        0.24       -0.76      0.80 o 
  -7   2   4        1.32        2.38      0.85 o 
  -6   2   4       15.95       15.23      0.94 o 
  -5   2   4      112.82      120.56      2.86 o 
  -4   2   4        2.93        4.27      0.63 o 
  -3   2   4        9.63        8.75      0.56 o 
  -2   2   4       15.95       18.77      0.69 o 
  -1   2   4      302.95      302.42     12.15 o 
   0   2   4     9237.52     8994.19    168.13 o 
   1   2   4      679.60      638.34      9.88 o 
   2   2   4     1748.02     1789.08     27.56 o 
   3   2   4       79.82      107.27      1.95 o 
   4   2   4     1137.30     1248.62     19.34 o 
   5   2   4      443.28      428.64      7.00 o 
   6   2   4        2.54        1.86      0.38 o 
   7   2   4      122.76      128.10      2.67 o 
   8   2   4       21.35       19.52      1.19 o 
  -8   3   4        0.05        0.33      0.87 o 
  -7   3   4        4.61        5.15      0.78 o 
  -6   3   4        3.23        3.13      0.62 o 
  -5   3   4       43.65       42.72      1.44 o 
  -4   3   4       95.87      102.08      2.48 o 
  -3   3   4      120.85      118.11      2.68 o 
  -2   3   4      376.60      391.16      7.66 o 
  -1   3   4       27.22       37.73      0.81 o 
   0   3   4       12.08       12.08      0.44 o 
   1   3   4      833.11      764.13     11.86 o 
   2   3   4      302.92      326.45      5.26 o 
   3   3   4       96.42      106.32      1.97 o 
   4   3   4      237.60      244.19      4.28 o 
   5   3   4       58.37       52.48      1.59 o 
   6   3   4       12.88       12.81      0.68 o 
   7   3   4       66.38       65.12      2.07 o 
   8   3   4       24.98       24.77      1.31 o 
   9   3   4        8.86       13.32      1.16 o 
  -7   4   4       83.74       88.14      4.01 o 
  -6   4   4       18.48       20.32      1.22 o 
  -5   4   4       28.89       30.13      1.32 o 
  -4   4   4       66.47       70.73      1.97 o 
  -3   4   4       37.22       38.53      1.27 o 
  -2   4   4       10.91        8.73      0.62 o 
  -1   4   4      217.70      241.65      3.98 o 
   0   4   4       13.88       11.66      1.18 o 
   1   4   4       83.03       74.98      1.51 o 
   2   4   4        8.30       10.10      0.63 o 
   3   4   4      334.31      363.97      7.37 o 
   4   4   4        2.86        2.33      0.36 o 
   5   4   4       66.36       60.89      1.45 o 
   6   4   4       31.83       27.32      1.66 o 
   7   4   4        0.18        0.55      0.55 o 
   8   4   4       21.69       21.44      1.30 o 
   9   4   4        6.24        8.38      1.02 o 
  -7   5   4       13.67       12.44      2.00 o 
  -6   5   4        0.28       -0.47      0.61 o 
  -5   5   4       77.30       77.01      2.27 o 
  -4   5   4       21.81       21.04      1.05 o 
  -3   5   4      119.14      122.37      3.25 o 
  -2   5   4        5.74        5.43      0.59 o 
  -1   5   4       13.49       15.22      1.14 o 
   0   5   4       19.72       21.77      0.71 o 
   1   5   4        0.02        0.22      0.45 o 
   2   5   4      135.40      137.24      2.53 o 
   3   5   4      119.92      112.61      2.21 o 
   4   5   4      144.41      141.45      2.69 o 
   5   5   4      362.02      392.69      6.58 o 
   6   5   4      125.97      131.38      2.66 o 
   7   5   4       22.06       25.77      1.36 o 
   8   5   4        6.06        7.39      0.98 o 
  -6   6   4        4.92        7.74      1.23 o 
  -5   6   4       25.40       29.01      1.43 o 
  -4   6   4        6.84        6.55      0.89 o 
  -3   6   4       55.60       51.03      1.72 o 
  -2   6   4       60.36       58.06      1.78 o 
  -1   6   4        6.91        5.47      0.64 o 
   0   6   4        1.69        0.82      0.48 o 
   1   6   4      366.97      386.67      6.37 o 
   2   6   4       64.09       58.52      1.41 o 
   3   6   4        4.04        3.44      0.69 o 
   4   6   4        8.71        7.01      0.91 o 
   5   6   4       18.88       18.64      0.93 o 
   6   6   4       15.00       20.45      1.22 o 
   7   6   4        2.36        2.60      0.75 o 
   8   6   4        2.54        2.49      0.79 o 
  -5   7   4        0.25       -0.76      0.63 o 
  -4   7   4        1.31       -0.72      0.59 o 
  -3   7   4        2.41        1.25      0.65 o 
  -2   7   4       33.53       33.46      1.39 o 
  -1   7   4       43.11       43.48      1.62 o 
   0   7   4        0.12       -0.11      1.22 o 
   1   7   4       46.72       48.06      1.63 o 
   2   7   4        2.12        0.90      0.42 o 
   3   7   4        0.00       -0.39      0.40 o 
   4   7   4        5.30        5.50      0.59 o 
   5   7   4        7.10        9.44      0.75 o 
   6   7   4       99.95       90.59      2.69 o 
   7   7   4       16.03       16.65      2.21 o 
  -3   8   4       12.34       12.63      1.12 o 
  -2   8   4       39.76       35.79      1.55 o 
  -1   8   4        3.74        4.96      1.33 o 
   0   8   4       82.61       88.58      2.56 o 
   1   8   4       80.23       85.73      2.47 o 
   2   8   4       27.67       29.11      1.12 o 
   3   8   4        0.00        0.54      0.60 o 
   4   8   4        5.30        3.94      0.62 o 
   5   8   4        0.08       -0.33      0.73 o 
   6   8   4        2.86        1.46      0.67 o 
  -2   9   4        8.69        7.80      1.05 o 
  -1   9   4       13.47       14.17      1.20 o 
   0   9   4       14.89       15.45      1.15 o 
   1   9   4        0.09       -0.27      0.61 o 
   2   9   4        6.93        6.85      0.90 o 
   3   9   4       51.31       51.43      2.41 o 
   4   9   4        0.15       -0.22      0.57 o 
   5   9   4        0.90        1.75      0.75 o 
  -4  -9   5       47.66       51.55      2.01 o 
  -3  -9   5       12.23       12.76      1.14 o 
  -2  -9   5        0.43        0.41      0.91 o 
  -1  -9   5        6.54        4.51      1.13 o 
   0  -9   5        7.05        6.76      1.39 o 
   1  -9   5        4.31        5.81      1.39 o 
  -6  -8   5        1.66        1.93      0.74 o 
  -5  -8   5        3.61        6.19      0.89 o 
  -4  -8   5        0.66        1.76      1.56 o 
  -3  -8   5        3.36        2.60      1.99 o 
  -2  -8   5        9.31        8.81      0.91 o 
  -1  -8   5       13.59       14.90      1.05 o 
   0  -8   5        0.49       -0.56      0.56 o 
   1  -8   5        0.23        1.51      1.04 o 
   2  -8   5        0.72        1.82      1.05 o 
   3  -8   5        0.02       -0.36      1.02 o 
  -7  -7   5        0.23        2.22      0.77 o 
  -6  -7   5       14.51       18.87      2.27 o 
  -5  -7   5        6.61        6.29      0.86 o 
  -4  -7   5      124.18      109.81      2.94 o 
  -3  -7   5       51.75       45.22      1.66 o 
  -2  -7   5        8.56        8.04      0.80 o 
  -1  -7   5       11.67       10.51      1.93 o 
   0  -7   5       30.06       32.85      1.28 o 
   1  -7   5       12.05       13.63      0.97 o 
   2  -7   5        7.66        8.61      1.31 o 
   3  -7   5        7.79        6.00      1.32 o 
   4  -7   5        3.60        2.88      1.23 o 
   5  -7   5        3.18        3.21      1.24 o 
  -7  -6   5       10.27       13.01      1.20 o 
  -6  -6   5       63.06       65.97      2.18 o 
  -5  -6   5       41.65       28.36      1.32 o 
  -4  -6   5       37.91       43.04      1.89 o 
  -3  -6   5       19.19       17.82      1.00 o 
  -2  -6   5      126.38      130.18      2.51 o 
  -1  -6   5      578.13      601.75     11.92 o 
   0  -6   5        1.44        1.42      0.42 o 
   1  -6   5      319.77      328.90      5.50 o 
   2  -6   5       14.75       17.08      0.97 o 
   3  -6   5       48.20       56.17      2.90 o 
   4  -6   5      114.48      100.17      4.32 o 
   5  -6   5       42.24       41.88      2.73 o 
   6  -6   5       20.31       21.54      2.22 o 
  -8  -5   5       19.98       24.60      3.53 o 
  -7  -5   5        0.16        0.87      0.60 o 
  -6  -5   5        3.60        2.97      1.02 o 
  -5  -5   5      110.31      101.76      2.72 o 
  -4  -5   5       21.21       23.57      2.57 o 
  -3  -5   5        2.52        2.99      0.52 o 
  -2  -5   5        2.79        3.67      0.38 o 
  -1  -5   5       13.72       19.59      0.71 o 
   0  -5   5        3.75        4.57      0.49 o 
   1  -5   5       10.96        8.68      1.16 o 
   2  -5   5       86.02       92.11      1.81 o 
   3  -5   5       48.54       54.31      1.61 o 
   4  -5   5       21.03       17.75      1.66 o 
   5  -5   5        1.81        1.92      1.00 o 
   6  -5   5       17.86       15.85      1.85 o 
   7  -5   5        0.60        0.48      1.17 o 
  -8  -4   5        6.77        7.47      0.93 o 
  -7  -4   5        1.08        0.87      0.66 o 
  -6  -4   5        0.12       -0.75      0.60 o 
  -5  -4   5        2.03        2.12      0.55 o 
  -4  -4   5      146.17      141.10      3.29 o 
  -3  -4   5      153.20      134.23      2.41 o 
  -2  -4   5       54.40       65.00      1.34 o 
  -1  -4   5       26.73       28.75      0.77 o 
   0  -4   5      215.70      250.96      4.14 o 
   1  -4   5      124.78      122.32      2.19 o 
   2  -4   5       68.22       92.17      1.74 o 
   3  -4   5       20.50       22.59      0.91 o 
   4  -4   5       13.50       13.13      0.83 o 
   5  -4   5       69.42       68.43      3.20 o 
   6  -4   5        2.38        2.40      1.10 o 
   7  -4   5       12.17        8.16      1.54 o 
  -9  -3   5       19.57       17.29      1.91 o 
  -8  -3   5       17.84       17.17      1.38 o 
  -7  -3   5        0.55       -0.39      0.81 o 
  -6  -3   5     1990.27     1912.48     36.12 o 
  -5  -3   5        4.41        3.25      0.54 o 
  -4  -3   5       85.62       89.51      2.27 o 
  -3  -3   5       76.60       94.34      1.73 o 
  -2  -3   5      738.81      770.72     12.15 o 
  -1  -3   5     1064.42     1082.28     16.69 o 
   0  -3   5        3.73        5.22      0.41 o 
   1  -3   5     1035.05     1171.09     18.95 o 
   2  -3   5      743.36      823.75     12.78 o 
   3  -3   5        1.92        1.00      0.33 o 
   4  -3   5        1.92        7.71      3.68 o 
   5  -3   5       65.84       60.01      2.85 o 
   6  -3   5       22.53       24.76      2.11 o 
   7  -3   5        1.78        2.77      1.17 o 
   8  -3   5       26.36       25.13      2.26 o 
  -9  -2   5        2.76        3.28      1.21 o 
  -8  -2   5        1.72        2.02      0.96 o 
  -7  -2   5      184.05      173.14      4.05 o 
  -6  -2   5      129.50      130.27      3.24 o 
  -5  -2   5        0.31        0.89      0.44 o 
  -4  -2   5      281.24      290.42      5.93 o 
  -3  -2   5        6.98        7.12      0.60 o 
  -2  -2   5      151.99      143.75      3.03 o 
  -1  -2   5       37.93       33.01      0.81 o 
   0  -2   5      532.49      532.11      8.27 o 
   1  -2   5      668.30      696.87     10.77 o 
   2  -2   5        4.76        5.08      0.28 o 
   3  -2   5       45.93       61.42      1.39 o 
   4  -2   5       27.93       31.00      0.83 o 
   5  -2   5        4.05        5.64      0.76 o 
   6  -2   5       56.49       56.66      2.82 o 
   7  -2   5       34.42       36.07      2.29 o 
   8  -2   5       46.73       42.79      2.67 o 
  -9  -1   5        0.15        0.22      0.91 o 
  -8  -1   5        4.18        3.43      1.01 o 
  -7  -1   5      103.66      106.26      4.10 o 
  -6  -1   5       21.48       20.44      1.81 o 
  -5  -1   5       73.71       71.59      1.91 o 
  -4  -1   5      158.77      160.22      2.76 o 
  -3  -1   5      147.34      158.37      2.66 o 
  -2  -1   5      553.42      584.60     11.10 o 
  -1  -1   5     1388.43     1204.91     75.40 o 
   0  -1   5     1350.58     1278.23     34.11 o 
   1  -1   5      262.11      260.21      5.16 o 
   2  -1   5      747.95      664.75     27.80 o 
   3  -1   5      398.90      422.62      8.38 o 
   4  -1   5        0.29        0.89      0.59 o 
   5  -1   5      538.93      553.66      8.86 o 
   6  -1   5      220.46      219.88      7.15 o 
   7  -1   5        0.91        0.19      0.79 o 
   8  -1   5        5.44        4.15      1.19 o 
  -9   0   5       23.23       26.86      2.12 o 
  -8   0   5      157.30      141.82      5.13 o 
  -7   0   5        4.08        5.32      1.04 o 
  -6   0   5      137.12      133.50      4.54 o 
  -5   0   5        0.51        0.74      0.29 o 
  -4   0   5       49.25       51.32      1.10 o 
  -3   0   5      154.03      160.12      2.68 o 
  -2   0   5      252.27      241.44      3.85 o 
  -1   0   5      127.90       85.69      5.79 o 
   0   0   5       87.19       76.82      8.18 o 
   1   0   5      128.15      118.06      9.43 o 
   2   0   5      408.45      442.32      6.92 o 
   3   0   5      263.12      276.68      5.48 o 
   4   0   5      147.35      170.91      2.97 o 
   5   0   5        1.46        1.92      0.33 o 
   6   0   5        1.29       -0.12      0.31 o 
   7   0   5        1.41        1.00      0.82 o 
   8   0   5       85.76       78.14      3.46 o 
  -8   1   5      111.70      117.69      4.52 o 
  -6   1   5       46.16       41.28      2.10 o 
  -5   1   5       63.76       61.35      1.76 o 
  -4   1   5      368.19      390.57      6.26 o 
  -3   1   5        1.61        3.77      0.43 o 
  -2   1   5       98.10      119.13      2.01 o 
  -1   1   5    10534.45    10222.70    203.29 o 
   0   1   5    20358.12    19841.16    380.72 o 
   1   1   5      142.61      141.62      2.36 o 
   2   1   5       38.04       48.47      1.67 o 
   3   1   5       65.04       80.02      1.52 o 
   4   1   5      419.22      446.83      7.18 o 
   5   1   5      221.09      237.80      4.09 o 
   6   1   5       27.44       26.03      0.89 o 
   7   1   5      105.62       95.24      2.26 o 
   8   1   5       39.22       35.86      2.17 o 
  -8   2   5        0.02        0.72      0.92 o 
  -7   2   5      149.27      151.00      5.14 o 
  -6   2   5        5.61        5.21      0.67 o 
  -5   2   5      113.47      111.91      2.71 o 
  -4   2   5      250.22      243.36      5.05 o 
  -3   2   5      113.08      110.81      1.93 o 
  -2   2   5      123.91      125.20      2.43 o 
  -1   2   5      918.48      945.93     14.54 o 
   0   2   5     6403.11     6403.58     99.91 o 
   1   2   5       19.08       19.22      1.06 o 
   2   2   5      295.55      272.82      4.41 o 
   3   2   5      168.02      164.18      2.83 o 
   4   2   5       89.61       71.98      1.51 o 
   5   2   5       84.96       88.42      1.82 o 
   6   2   5        1.04        2.78      0.42 o 
   7   2   5        5.81        6.03      0.60 o 
   8   2   5       44.71       37.21      1.94 o 
  -8   3   5       16.42       17.04      1.68 o 
  -7   3   5       41.84       38.73      2.11 o 
  -6   3   5       59.94       59.49      1.88 o 
  -5   3   5       11.08       11.46      1.61 o 
  -4   3   5        8.47        8.06      0.66 o 
  -3   3   5      330.78      324.27      6.51 o 
  -2   3   5      535.91      559.21     10.79 o 
  -1   3   5     1160.58     1167.49     17.96 o 
   0   3   5      225.03      194.02      3.21 o 
   1   3   5       18.39       17.54      0.56 o 
   2   3   5       73.17       79.17      1.52 o 
   3   3   5        0.00        0.02      0.21 o 
   4   3   5       82.63       80.17      1.64 o 
   5   3   5       22.78       23.38      1.02 o 
   6   3   5       37.61       40.71      1.17 o 
   7   3   5      187.19      180.80      3.44 o 
   8   3   5        2.85        2.32      1.46 o 
   9   3   5        6.04        5.37      1.25 o 
  -7   4   5        0.13        1.12      0.67 o 
  -6   4   5        8.81        9.77      0.93 o 
  -5   4   5      104.07      106.84      2.76 o 
  -4   4   5      131.51      140.97      3.30 o 
  -3   4   5       15.61       14.48      0.79 o 
  -2   4   5       65.69       59.61      1.61 o 
  -1   4   5        7.22        9.66      2.82 o 
   0   4   5      192.41      201.21      3.40 o 
   1   4   5     1349.28     1373.28     21.19 o 
   2   4   5      133.19      118.26      2.19 o 
   3   4   5        3.83        3.50      0.42 o 
   4   4   5      185.05      203.83      3.59 o 
   5   4   5      300.20      289.29      4.96 o 
   6   4   5      198.44      191.74      3.54 o 
   7   4   5       90.41       95.94      2.73 o 
   8   4   5        0.01       -0.79      0.87 o 
   9   4   5        7.82        9.57      1.06 o 
  -6   5   5        1.25        0.79      0.68 o 
  -5   5   5        0.08        0.25      0.57 o 
  -4   5   5      132.70      130.63      4.87 o 
  -3   5   5      142.58      142.41      4.32 o 
  -2   5   5       22.83       20.35      0.96 o 
  -1   5   5      150.68      150.36      3.37 o 
   0   5   5       16.39       15.04      0.61 o 
   1   5   5      182.59      167.32      2.97 o 
   2   5   5       11.17       15.17      1.24 o 
   3   5   5       60.95       60.91      1.43 o 
   4   5   5      121.73      125.87      2.47 o 
   5   5   5      411.02      430.15      7.17 o 
   6   5   5        4.73        4.71      0.64 o 
   7   5   5        4.65        6.07      0.86 o 
   8   5   5       72.65       78.94      2.55 o 
  -6   6   5        0.01        0.58      0.71 o 
  -5   6   5       33.78       35.14      1.56 o 
  -4   6   5        2.34        4.00      0.71 o 
  -3   6   5        3.87        4.54      0.88 o 
  -2   6   5       39.90       37.95      1.43 o 
  -1   6   5       20.42       18.27      0.97 o 
   0   6   5       22.67       20.98      0.79 o 
   1   6   5       33.19       31.30      1.64 o 
   2   6   5      371.57      361.95      6.05 o 
   3   6   5       17.08       22.55      0.92 o 
   4   6   5       66.41       64.29      1.60 o 
   5   6   5      271.76      270.40      4.80 o 
   6   6   5      120.35      111.19      3.51 o 
   7   6   5        0.48       -0.01      1.81 o 
   8   6   5       15.71       19.32      1.34 o 
  -5   7   5        0.07       -0.83      0.68 o 
  -4   7   5        8.44        6.72      0.88 o 
  -3   7   5        3.33        1.43      0.66 o 
  -2   7   5        7.10        6.31      0.82 o 
  -1   7   5        0.98        1.20      0.61 o 
   0   7   5       12.72       12.70      1.66 o 
   1   7   5      162.00      158.18      3.00 o 
   2   7   5        0.73        0.69      0.43 o 
   3   7   5        0.01        0.11      0.61 o 
   4   7   5        0.74        0.48      0.45 o 
   5   7   5       56.92       55.69      1.56 o 
   6   7   5        0.54        0.33      0.63 o 
   7   7   5        2.68        3.36      0.80 o 
  -3   8   5        4.87        5.63      0.90 o 
  -2   8   5        0.55       -0.23      0.68 o 
  -1   8   5       38.30       35.82      1.56 o 
   0   8   5       37.99       38.61      1.62 o 
   1   8   5        0.14        0.31      1.24 o 
   2   8   5       10.35       10.17      0.97 o 
   3   8   5       32.95       34.33      1.45 o 
   4   8   5       19.59       19.54      1.20 o 
   5   8   5        0.42       -0.81      0.54 o 
   6   8   5        0.05        0.05      0.75 o 
  -1   9   5       95.20       95.17      5.93 o 
   0   9   5        0.35        0.08      0.69 o 
   1   9   5        5.09        4.61      0.83 o 
   2   9   5       29.05       32.83      1.56 o 
   3   9   5        5.59        6.74      0.95 o 
   4   9   5        8.14        7.87      1.18 o 
   5   9   5        8.17        6.55      0.87 o 
  -4  -9   6        3.90        5.42      0.94 o 
  -3  -9   6        0.05       -0.15      0.72 o 
  -2  -9   6        2.63        2.94      0.79 o 
   0  -9   6        0.44        0.00      0.95 o 
   1  -9   6        1.42       -0.09      1.05 o 
  -5  -8   6        1.10        1.67      0.68 o 
  -4  -8   6        0.24       -0.42      0.61 o 
  -3  -8   6        2.42        2.37      0.84 o 
  -2  -8   6       17.02       19.19      1.20 o 
  -1  -8   6        4.43        2.61      0.72 o 
   0  -8   6        0.43       -1.28      0.85 o 
   1  -8   6        3.91        4.51      1.16 o 
   2  -8   6       26.19       36.08      2.44 o 
   3  -8   6        5.38        4.40      1.32 o 
  -7  -7   6       28.50       32.36      1.60 o 
  -6  -7   6       10.94        9.65      1.02 o 
  -5  -7   6      109.04      110.45      7.28 o 
  -4  -7   6       73.36       67.11      2.28 o 
  -3  -7   6       44.46       33.64      1.46 o 
  -2  -7   6        0.51        0.14      0.56 o 
  -1  -7   6      143.84      156.09      2.98 o 
   0  -7   6        0.03       -0.54      0.41 o 
   1  -7   6       52.30       50.43      2.60 o 
   2  -7   6       14.30       12.25      1.53 o 
   3  -7   6        0.28        0.72      1.01 o 
   4  -7   6       47.38       47.72      2.96 o 
  -7  -6   6        0.29        0.78      0.61 o 
  -6  -6   6       26.14       22.47      1.27 o 
  -5  -6   6        5.25        1.75      0.65 o 
  -4  -6   6        4.82        2.17      0.68 o 
  -3  -6   6        0.05       -1.10      0.84 o 
  -2  -6   6       47.26       48.79      1.29 o 
  -1  -6   6       11.57       14.37      0.79 o 
   0  -6   6      347.87      375.39      6.22 o 
   1  -6   6       84.01       78.43      1.70 o 
   2  -6   6       58.64       51.75      2.60 o 
   3  -6   6      134.53      131.87      5.02 o 
   4  -6   6        7.24        6.62      1.34 o 
   5  -6   6        8.83        7.16      1.47 o 
   6  -6   6        1.31        2.10      1.19 o 
  -8  -5   6        0.23        0.10      0.68 o 
  -7  -5   6        5.73        6.07      0.84 o 
  -6  -5   6       26.06       23.67      2.72 o 
  -5  -5   6      102.40       87.18      2.45 o 
  -4  -5   6       27.72       29.65      1.25 o 
  -3  -5   6        5.29        6.73      0.66 o 
  -2  -5   6        1.24        2.08      0.36 o 
  -1  -5   6       11.62       10.87      0.58 o 
   0  -5   6      357.18      372.30      6.08 o 
   1  -5   6        5.37        9.63      0.54 o 
   2  -5   6       93.68      102.47      1.98 o 
   3  -5   6        2.09        1.46      0.88 o 
   4  -5   6       95.91       89.31      3.80 o 
   5  -5   6        8.80        6.12      1.31 o 
   6  -5   6        1.12        2.25      1.09 o 
  -8  -4   6       43.70       45.84      1.85 o 
  -7  -4   6       54.99       49.86      1.86 o 
  -6  -4   6       81.86       75.59      2.68 o 
  -5  -4   6       58.06       53.78      2.56 o 
  -4  -4   6      125.59      140.61      3.30 o 
  -3  -4   6      120.82      114.24      2.73 o 
  -2  -4   6        1.36        2.40      0.29 o 
  -1  -4   6       12.84       15.15      0.57 o 
   0  -4   6       25.43       28.36      0.76 o 
   1  -4   6       66.63       72.77      1.44 o 
   2  -4   6      107.34      123.34      2.23 o 
   3  -4   6       18.04       22.51      0.70 o 
   4  -4   6        3.48        3.47      0.97 o 
   5  -4   6        0.38        0.91      0.95 o 
   6  -4   6        7.65       10.57      1.60 o 
   7  -4   6        0.53       -0.62      0.97 o 
  -8  -3   6       62.41       67.33      3.64 o 
  -7  -3   6      129.51      129.75      4.57 o 
  -6  -3   6       46.11       51.69      4.60 o 
  -5  -3   6       43.52       46.79      1.54 o 
  -4  -3   6      331.41      335.05      6.83 o 
  -3  -3   6        7.14        6.76      0.58 o 
  -2  -3   6     1088.78     1199.64     18.50 o 
  -1  -3   6      143.28      176.70      2.96 o 
   0  -3   6       15.60       13.23      0.47 o 
   1  -3   6      992.48     1025.04     15.82 o 
   2  -3   6        1.08        1.24      0.22 o 
   3  -3   6       70.07       75.48      1.47 o 
   4  -3   6       24.65       26.26      0.76 o 
   5  -3   6      142.95      136.72      5.06 o 
   6  -3   6        4.71        4.00      1.26 o 
   7  -3   6        9.28        9.89      1.59 o 
   8  -3   6        4.61        3.41      1.26 o 
  -9  -2   6       24.54       29.45      2.26 o 
  -8  -2   6       88.36       90.60      3.89 o 
  -7  -2   6       23.89       23.64      1.22 o 
  -6  -2   6      187.15      178.01      4.08 o 
  -5  -2   6       96.23       94.87      2.41 o 
  -4  -2   6      427.33      399.63      7.95 o 
  -3  -2   6       78.08       84.57      2.04 o 
  -2  -2   6        8.42        8.13      0.56 o 
  -1  -2   6        2.65        3.29      0.25 o 
   0  -2   6       21.86       34.79      0.79 o 
   1  -2   6     1483.24     1509.99     23.11 o 
   2  -2   6      203.64      234.57      3.80 o 
   3  -2   6      165.65      166.26      2.82 o 
   4  -2   6      205.50      202.54      3.45 o 
   5  -2   6      232.63      231.33      5.96 o 
   6  -2   6       60.10       61.76      2.98 o 
   7  -2   6       25.43       27.19      2.13 o 
   8  -2   6       35.58       31.17      2.35 o 
  -9  -1   6       23.82       28.81      2.12 o 
  -8  -1   6       18.68       18.00      1.63 o 
  -7  -1   6      535.69      525.45     14.98 o 
  -6  -1   6      400.13      403.88      9.84 o 
  -5  -1   6      187.50      177.19      3.88 o 
  -4  -1   6        9.86       10.53      0.76 o 
  -3  -1   6      138.95      161.05      3.41 o 
  -2  -1   6     1011.01     1063.49     19.95 o 
  -1  -1   6      399.63      378.07      7.23 o 
   0  -1   6     1072.75      968.73     61.42 o 
   1  -1   6      234.50      232.90      4.67 o 
   2  -1   6     2115.02     2113.24     40.07 o 
   3  -1   6       30.93       37.53      1.79 o 
   4  -1   6      606.96      609.88      9.63 o 
   5  -1   6        0.15        0.05      0.30 o 
   6  -1   6      422.83      417.43     12.47 o 
   7  -1   6        1.27        1.34      0.90 o 
   8  -1   6       15.00       14.63      1.73 o 
  -8   0   6       10.49       11.18      1.44 o 
  -7   0   6        6.19        6.43      1.14 o 
  -6   0   6      836.92      761.63     20.80 o 
  -5   0   6      271.20      268.49      5.51 o 
  -4   0   6      198.61      185.93      3.16 o 
  -3   0   6      231.36      232.00      3.78 o 
  -2   0   6      190.32      190.71      3.09 o 
  -1   0   6       12.08       14.90      0.40 o 
   0   0   6     1479.07     1381.35     25.77 o 
   1   0   6      795.51      750.22     11.58 o 
   2   0   6       73.10       70.30      1.28 o 
   3   0   6        9.30        7.59      0.68 o 
   4   0   6       98.07      100.01      1.90 o 
   5   0   6        1.15        1.47      0.31 o 
   6   0   6       70.39       65.58      1.53 o 
   7   0   6        0.15        0.09      0.73 o 
   8   0   6       33.26       29.31      2.07 o 
  -8   1   6       38.73       40.76      2.46 o 
  -5   1   6      215.65      256.81      5.37 o 
  -4   1   6      357.23      396.60      6.35 o 
  -3   1   6      305.99      305.93      8.93 o 
  -2   1   6      356.13      363.35      5.74 o 
  -1   1   6       51.59       51.64      0.99 o 
   0   1   6     8170.03     8004.33    122.40 o 
   1   1   6     2156.87     2105.38     32.46 o 
   2   1   6      509.77      541.50      8.47 o 
   3   1   6       13.64       10.19      0.44 o 
   4   1   6     1335.54     1412.17     21.83 o 
   5   1   6        0.87        0.50      0.29 o 
   6   1   6        3.23        3.97      0.45 o 
   7   1   6       39.91       32.13      1.37 o 
   8   1   6       59.15       52.59      2.67 o 
  -8   2   6       53.96       57.91      2.84 o 
  -7   2   6       11.91       12.44      1.38 o 
  -6   2   6        0.65        2.64      0.83 o 
  -5   2   6      113.51      117.23      4.84 o 
  -4   2   6       84.10       95.98      2.31 o 
  -3   2   6      159.17      155.55      2.63 o 
  -2   2   6      149.25      168.44      2.79 o 
  -1   2   6      129.61      137.47      2.32 o 
   0   2   6       57.25       47.12      0.96 o 
   1   2   6     1057.10      994.34     15.31 o 
   2   2   6      791.13      763.09     11.86 o 
   3   2   6       91.02       90.79      1.72 o 
   4   2   6      323.70      339.06      5.58 o 
   5   2   6      104.14       97.86      1.98 o 
   6   2   6       12.54       16.25      0.73 o 
   7   2   6        8.22        7.75      0.80 o 
   8   2   6       24.40       22.66      2.75 o 
  -8   3   6       11.26       14.28      1.65 o 
  -7   3   6       11.44       11.12      1.35 o 
  -6   3   6       22.41       23.73      1.20 o 
  -5   3   6       13.17       13.05      0.85 o 
  -4   3   6       32.39       36.08      1.26 o 
  -3   3   6        5.05        6.84      0.57 o 
  -2   3   6        1.05        1.17      0.20 o 
  -1   3   6       93.22       82.64      1.54 o 
   0   3   6       20.79       26.04      0.70 o 
   1   3   6     1100.15     1077.69     16.64 o 
   2   3   6       11.83       10.39      0.57 o 
   3   3   6       15.92       15.46      0.78 o 
   4   3   6       44.24       47.00      1.14 o 
   5   3   6        3.35        4.75      0.58 o 
   6   3   6       10.66        6.87      0.62 o 
   7   3   6        7.16        7.29      1.09 o 
   8   3   6        4.37        6.41      0.84 o 
   9   3   6        8.49        4.90      1.25 o 
  -7   4   6       16.12       15.62      1.61 o 
  -6   4   6      102.78      109.79      2.94 o 
  -5   4   6       17.84       19.93      1.12 o 
  -4   4   6        4.02        4.08      0.62 o 
  -3   4   6      160.79      171.17      4.37 o 
  -2   4   6        2.15        3.33      0.49 o 
  -1   4   6      483.21      507.13     11.45 o 
   0   4   6      265.21      260.67      4.31 o 
   1   4   6      354.19      341.88      5.56 o 
   2   4   6       31.07       28.12      0.82 o 
   3   4   6      197.22      182.58      3.21 o 
   4   4   6        5.31        6.93      0.51 o 
   5   4   6      132.24      129.37      2.54 o 
   6   4   6        2.66        3.55      0.78 o 
   7   4   6       15.57       18.76      1.05 o 
   8   4   6       54.87       54.11      2.03 o 
   9   4   6        0.22        1.22      1.06 o 
  -6   5   6        2.88        2.31      0.75 o 
  -5   5   6       31.04       27.24      1.32 o 
  -4   5   6        8.81        7.69      0.82 o 
  -3   5   6       38.56       34.70      1.33 o 
  -2   5   6      187.38      196.68      4.29 o 
  -1   5   6        5.52        7.48      1.16 o 
   0   5   6      370.26      352.46      5.77 o 
   1   5   6      223.16      221.40      3.82 o 
   2   5   6      335.47      320.16      5.34 o 
   3   5   6      156.62      160.31      2.96 o 
   4   5   6      188.34      200.77      3.63 o 
   5   5   6       61.09       60.66      1.56 o 
   6   5   6      440.35      454.14      8.84 o 
   7   5   6       55.81       55.43      2.01 o 
   8   5   6       10.55       10.30      2.27 o 
  -6   6   6       30.73       28.98      1.77 o 
  -5   6   6        2.38        1.56      0.82 o 
  -4   6   6        9.16        7.70      0.87 o 
  -3   6   6        0.40       -0.29      0.47 o 
  -2   6   6      108.62      107.16      2.74 o 
  -1   6   6        3.37        3.13      0.63 o 
   0   6   6       65.97       68.43      1.53 o 
   1   6   6      280.49      276.11      7.20 o 
   2   6   6       60.74       57.08      1.44 o 
   3   6   6      211.49      207.59      3.76 o 
   4   6   6       15.93       12.80      1.42 o 
   5   6   6        0.13        0.33      0.49 o 
   6   6   6       79.28       82.70      2.29 o 
   7   6   6       32.44       33.27      1.55 o 
   8   6   6        3.89        5.00      1.01 o 
  -5   7   6        6.77        6.20      2.03 o 
  -4   7   6        5.71        4.89      0.82 o 
  -3   7   6        5.55        4.21      0.73 o 
  -2   7   6        5.34        5.71      1.97 o 
  -1   7   6        1.53        1.71      0.64 o 
   0   7   6       40.88       46.84      1.69 o 
   1   7   6      174.59      182.63      3.39 o 
   2   7   6       55.08       57.00      1.56 o 
   3   7   6       28.38       24.58      0.99 o 
   4   7   6        0.21        0.39      0.47 o 
   5   7   6       19.85       20.51      1.02 o 
   6   7   6       18.73       18.55      1.58 o 
   7   7   6        0.32        0.38      0.65 o 
  -3   8   6       10.24       11.59      1.10 o 
  -2   8   6       13.26       11.69      1.06 o 
  -1   8   6       22.88       22.85      1.66 o 
   0   8   6       12.87       11.32      1.06 o 
   1   8   6       61.77       63.44      2.08 o 
   2   8   6       12.93       11.07      0.76 o 
   3   8   6       10.32        9.73      0.75 o 
   4   8   6        1.24        0.16      0.49 o 
   5   8   6        2.05        1.40      0.57 o 
   6   8   6        0.95        0.09      0.63 o 
  -1   9   6        0.06        1.27      0.75 o 
   0   9   6        2.69        1.74      0.74 o 
   1   9   6        0.50       -0.29      0.61 o 
   2   9   6       13.71       13.44      1.15 o 
   3   9   6      112.52      126.53      3.39 o 
   4   9   6        2.68        1.29      0.59 o 
   5   9   6       11.60       10.56      1.42 o 
  -3  -9   7        2.71        1.79      0.78 o 
  -2  -9   7        2.87        3.84      0.83 o 
  -5  -8   7        4.38        4.62      0.83 o 
  -4  -8   7       42.94       47.55      1.85 o 
  -3  -8   7       44.92       44.93      1.72 o 
  -2  -8   7       59.11       57.99      2.23 o 
  -1  -8   7       25.37       22.66      1.23 o 
   0  -8   7        1.21        0.34      0.90 o 
   1  -8   7        3.07        2.89      1.12 o 
   2  -8   7        1.30        1.01      1.08 o 
   3  -8   7        6.77        7.14      1.53 o 
  -6  -7   7        0.07        0.42      0.66 o 
  -5  -7   7        2.69        2.70      0.72 o 
  -4  -7   7       13.43       13.84      1.26 o 
  -3  -7   7       32.41       34.54      1.50 o 
  -2  -7   7       24.17       21.30      1.14 o 
  -1  -7   7       35.44       35.36      1.14 o 
   0  -7   7       18.01       19.18      1.08 o 
   1  -7   7       19.22       24.56      1.77 o 
   2  -7   7        3.86        3.20      1.00 o 
   3  -7   7       12.71       11.33      1.61 o 
   4  -7   7        7.84        8.08      1.49 o 
  -7  -6   7        8.96       10.67      1.05 o 
  -6  -6   7        6.87        6.59      0.89 o 
  -5  -6   7       10.66        7.60      0.87 o 
  -4  -6   7      320.67      304.71      6.53 o 
  -3  -6   7       40.41       39.34      1.51 o 
  -2  -6   7      219.71      226.78      4.93 o 
  -1  -6   7      813.08      823.83     13.04 o 
   0  -6   7      890.93      929.72     14.64 o 
   1  -6   7       19.51       16.62      1.17 o 
   2  -6   7        8.65        9.01      1.28 o 
   3  -6   7       20.33       24.34      1.98 o 
   4  -6   7       40.60       34.11      2.42 o 
   5  -6   7        8.83        7.12      1.47 o 
  -8  -5   7       37.36       41.96      1.81 o 
  -7  -5   7       54.74       50.99      2.10 o 
  -6  -5   7      154.91      151.34      3.77 o 
  -5  -5   7        0.41       -0.15      0.78 o 
  -4  -5   7       53.65       53.64      3.76 o 
  -3  -5   7        1.54       -0.09      0.44 o 
  -2  -5   7      273.33      261.83      4.43 o 
  -1  -5   7      376.40      368.07      6.03 o 
   0  -5   7       78.08       75.37      1.97 o 
   1  -5   7       84.39       97.72      1.91 o 
   2  -5   7       21.63       21.57      0.97 o 
   3  -5   7        4.67        3.96      0.99 o 
   4  -5   7       36.17       31.47      2.16 o 
   5  -5   7       35.06       30.89      2.28 o 
   6  -5   7        4.04        5.08      1.33 o 
  -8  -4   7        1.91        4.75      1.02 o 
  -7  -4   7       11.63       10.94      1.02 o 
  -6  -4   7       83.14       84.32      2.49 o 
  -5  -4   7        0.06        0.68      0.54 o 
  -4  -4   7        2.39        1.97      0.50 o 
  -3  -4   7      141.30      151.26      3.42 o 
  -2  -4   7      580.06      613.12      9.69 o 
  -1  -4   7        1.31        0.79      0.26 o 
   0  -4   7        1.36        3.43      0.69 o 
   1  -4   7       31.81       28.14      1.05 o 
   2  -4   7       50.73       50.44      1.19 o 
   3  -4   7       44.06       42.98      1.35 o 
   4  -4   7      150.28      143.17      5.19 o 
   5  -4   7        1.05        2.43      0.99 o 
   6  -4   7        1.78        1.36      1.06 o 
   7  -4   7        2.01        4.04      1.33 o 
  -8  -3   7        2.08        3.26      0.80 o 
  -7  -3   7      185.10      195.84      4.58 o 
  -6  -3   7      842.55      781.04     15.29 o 
  -5  -3   7      135.81      136.26      4.97 o 
  -4  -3   7       49.86       44.27      1.43 o 
  -3  -3   7      143.96      151.65      3.36 o 
  -2  -3   7      150.79      171.97      4.99 o 
  -1  -3   7      157.75      152.50      2.61 o 
   0  -3   7        1.72        2.20      0.62 o 
   1  -3   7        0.53        1.35      0.23 o 
   2  -3   7       86.63       83.97      1.57 o 
   3  -3   7       14.85       10.20      0.58 o 
   4  -3   7       29.40       28.13      2.56 o 
   5  -3   7      270.43      273.74      8.78 o 
   6  -3   7       78.58       76.23      3.59 o 
   7  -3   7       49.09       49.19      2.91 o 
   8  -3   7        1.30        0.97      1.10 o 
  -8  -2   7       10.68       12.58      1.59 o 
  -7  -2   7       47.23       51.47      1.79 o 
  -6  -2   7      361.52      345.00      7.18 o 
  -5  -2   7      254.44      246.39      5.24 o 
  -4  -2   7      306.47      343.49      6.94 o 
  -3  -2   7      240.19      232.63      4.80 o 
  -2  -2   7     1537.08     1563.84     29.25 o 
  -1  -2   7        9.67        9.46      0.37 o 
   0  -2   7      794.56      754.11     11.67 o 
   1  -2   7      565.28      634.02      9.85 o 
   2  -2   7      384.20      426.79      6.73 o 
   3  -2   7        4.82        4.53      0.29 o 
   4  -2   7      251.17      250.98      4.19 o 
   5  -2   7      981.71      980.22     19.16 o 
   6  -2   7       71.33       68.95      3.23 o 
   7  -2   7      254.95      245.93      8.25 o 
   8  -2   7        0.21        0.57      0.98 o 
  -8  -1   7       80.82       86.19      3.69 o 
  -7  -1   7       16.22       17.49      1.57 o 
  -6  -1   7      243.72      241.29      6.33 o 
  -5  -1   7      294.48      279.19      5.78 o 
  -4  -1   7       47.28       50.26      1.44 o 
  -3  -1   7     1572.55     1714.17     32.06 o 
  -2  -1   7       43.61       50.85      0.98 o 
  -1  -1   7      448.71      437.87      6.84 o 
   0  -1   7        2.46        1.70      0.36 o 
   1  -1   7      127.41      125.59      2.71 o 
   2  -1   7      508.10      502.84      9.85 o 
   3  -1   7       63.95       59.51      1.16 o 
   4  -1   7        5.09        4.06      0.50 o 
   5  -1   7        6.86        5.89      0.63 o 
   6  -1   7      103.24       93.17      2.55 o 
   7  -1   7       14.49       16.23      1.65 o 
   8  -1   7        3.62        5.14      1.27 o 
  -8   0   7       88.04       88.16      3.73 o 
  -7   0   7       30.26       26.68      1.81 o 
  -6   0   7       35.87       35.01      2.02 o 
  -5   0   7       59.54       59.49      1.66 o 
  -4   0   7      362.16      401.40      6.43 o 
  -3   0   7      475.43      497.99      7.82 o 
  -2   0   7       32.90       42.32      0.86 o 
  -1   0   7     1017.01      966.09     14.83 o 
   0   0   7      475.07      460.83      7.16 o 
   1   0   7     1278.92     1266.55     19.47 o 
   2   0   7        4.96        2.91      0.43 o 
   3   0   7     1040.90     1137.49     17.57 o 
   4   0   7      206.59      207.71      3.54 o 
   5   0   7      107.80      113.33      2.18 o 
   6   0   7        4.79        4.36      0.63 o 
   7   0   7        0.57        0.11      0.50 o 
   8   0   7       21.18       24.65      1.95 o 
   9   0   7        1.37        1.17      1.07 o 
  -8   1   7      122.72      135.11      4.99 o 
  -7   1   7        0.86        2.00      0.89 o 
  -5   1   7      539.29      570.37     15.93 o 
  -4   1   7       25.61       30.52      1.58 o 
  -3   1   7      425.72      447.55      7.07 o 
  -2   1   7       56.55       48.98      0.99 o 
  -1   1   7      310.41      318.60      5.04 o 
   0   1   7     6419.41     6515.43     99.93 o 
   1   1   7      218.24      207.79      4.06 o 
   2   1   7      361.12      395.44      6.27 o 
   3   1   7      128.48      130.41      2.31 o 
   4   1   7       45.89       55.79      1.25 o 
   5   1   7       80.63       86.05      1.79 o 
   6   1   7       14.59       16.61      0.74 o 
   7   1   7        0.04       -0.44      1.15 o 
   8   1   7        0.34        1.00      0.87 o 
  -8   2   7        5.52        8.08      1.31 o 
  -7   2   7       20.07       18.57      1.53 o 
  -6   2   7      125.44      114.86      4.07 o 
  -5   2   7      134.34      136.14      3.18 o 
  -4   2   7        0.71        1.01      0.38 o 
  -3   2   7       25.99       29.01      1.32 o 
  -2   2   7      109.86      119.08      2.06 o 
  -1   2   7      382.50      346.43      5.50 o 
   0   2   7        5.35        2.76      0.25 o 
   1   2   7       85.85       73.27      1.37 o 
   2   2   7       58.56       55.74      1.14 o 
   3   2   7       23.55       25.62      0.72 o 
   4   2   7        8.94        8.63      0.50 o 
   5   2   7        6.93        9.74      0.57 o 
   6   2   7       79.87       81.85      1.82 o 
   7   2   7      134.75      130.84      2.68 o 
   8   2   7        4.29        4.06      0.72 o 
  -7   3   7       41.22       46.99      2.48 o 
  -6   3   7       52.64       50.07      1.74 o 
  -5   3   7        0.29        0.71      0.69 o 
  -4   3   7      119.30      117.99      2.81 o 
  -3   3   7      155.78      149.95      3.32 o 
  -2   3   7        2.20        2.66      0.27 o 
  -1   3   7      117.91      144.73      2.50 o 
   0   3   7     1328.36     1401.81     21.56 o 
   1   3   7      545.14      551.99      8.69 o 
   2   3   7      170.60      138.89      2.46 o 
   3   3   7       42.70       50.71      1.15 o 
   4   3   7       51.71       61.59      1.61 o 
   5   3   7       59.92       58.63      1.72 o 
   6   3   7       10.48        9.26      0.64 o 
   7   3   7       27.90       25.79      1.02 o 
   8   3   7       15.26       12.99      1.56 o 
   9   3   7        1.18        1.37      1.07 o 
  -7   4   7        4.88        4.82      1.16 o 
  -6   4   7        9.99       10.29      0.98 o 
  -5   4   7      180.94      169.20      3.95 o 
  -4   4   7       19.61       20.44      1.02 o 
  -3   4   7        0.08        0.66      0.44 o 
  -2   4   7       95.47      104.96      3.23 o 
  -1   4   7        0.08        0.52      0.27 o 
   0   4   7      338.60      391.75      6.32 o 
   1   4   7      321.76      324.74      5.32 o 
   2   4   7        3.54        3.00      0.35 o 
   3   4   7      103.89      114.73      2.20 o 
   4   4   7       28.24       25.93      0.84 o 
   5   4   7        0.03       -0.38      0.35 o 
   6   4   7       18.06       16.24      0.82 o 
   7   4   7       79.85       79.95      1.93 o 
   8   4   7        5.37        8.76      0.99 o 
   9   4   7        2.40        2.52      1.20 o 
  -6   5   7        3.95        4.58      0.85 o 
  -5   5   7       23.84       26.19      1.28 o 
  -4   5   7       46.05       46.42      1.61 o 
  -3   5   7      109.76      103.53      2.63 o 
  -2   5   7      147.05      151.78      4.38 o 
  -1   5   7       23.46       22.18      0.99 o 
   0   5   7       21.38       20.69      0.99 o 
   1   5   7       20.72       17.95      1.61 o 
   2   5   7      238.93      238.60      4.13 o 
   3   5   7      193.64      188.25      3.39 o 
   4   5   7        2.70        3.04      0.63 o 
   5   5   7        0.47        0.90      0.90 o 
   6   5   7        4.16        4.65      0.99 o 
   7   5   7        4.55        5.11      0.62 o 
   8   5   7       17.08       19.48      1.29 o 
  -5   6   7        2.10        3.21      1.17 o 
  -4   6   7        0.14       -0.69      0.55 o 
  -3   6   7        0.41        0.08      0.58 o 
  -2   6   7       10.53        9.95      0.82 o 
  -1   6   7       43.75       44.09      1.50 o 
   0   6   7       77.94       72.95      2.06 o 
   1   6   7       63.40       61.86      1.50 o 
   2   6   7      122.88      134.30      2.64 o 
   3   6   7      128.92      131.05      2.62 o 
   4   6   7      173.14      193.25      4.48 o 
   5   6   7       38.11       36.74      1.26 o 
   6   6   7       74.49       77.18      2.38 o 
   7   6   7        6.11        6.20      1.19 o 
   8   6   7        7.12        8.11      1.06 o 
  -4   7   7        0.99        1.27      0.68 o 
  -3   7   7        0.11       -0.24      0.84 o 
  -2   7   7       32.66       33.00      1.42 o 
  -1   7   7       23.78       25.51      1.28 o 
   0   7   7       93.23       88.67      2.46 o 
   1   7   7       11.48        9.42      1.20 o 
   2   7   7        1.72        2.36      0.53 o 
   3   7   7        2.92        1.53      0.48 o 
   4   7   7        9.93        8.74      1.80 o 
   5   7   7        0.93        0.28      0.51 o 
   6   7   7        2.22        2.56      0.68 o 
   7   7   7        7.85        9.52      1.05 o 
  -3   8   7        0.01       -0.26      0.68 o 
  -2   8   7        9.07        8.64      0.97 o 
  -1   8   7        0.67        0.38      0.67 o 
   0   8   7        0.03       -0.16      0.58 o 
   1   8   7       47.84       45.18      1.73 o 
   2   8   7        2.53        1.97      0.66 o 
   3   8   7       26.88       22.86      1.00 o 
   4   8   7        0.56       -0.04      0.52 o 
   5   8   7       62.27       66.32      1.83 o 
   6   8   7        8.14        5.39      0.98 o 
  -1   9   7       98.46      101.00      2.97 o 
   0   9   7       13.87       11.44      1.12 o 
   1   9   7       38.70       42.29      1.76 o 
   2   9   7       12.49        8.85      1.66 o 
   3   9   7        2.38        4.04      0.96 o 
   4   9   7       14.30       15.08      1.23 o 
  -3  -9   8       11.12       11.40      1.16 o 
  -2  -9   8        7.26        4.96      1.33 o 
  -5  -8   8        0.92        1.24      0.76 o 
  -4  -8   8        0.80       -0.10      0.75 o 
  -3  -8   8       68.89       76.35      2.40 o 
  -2  -8   8      138.62      144.85      3.63 o 
  -1  -8   8        4.42        3.67      1.11 o 
   0  -8   8       22.39       27.14      1.95 o 
   1  -8   8        0.14       -0.68      0.90 o 
   2  -8   8       16.56       19.09      1.99 o 
   3  -8   8        8.23       11.38      1.74 o 
  -6  -7   8       14.62       13.90      1.18 o 
  -5  -7   8       59.75       59.48      5.04 o 
  -4  -7   8        7.52        8.89      0.92 o 
  -3  -7   8      119.60      114.83      3.01 o 
  -2  -7   8        0.06        0.21      0.60 o 
  -1  -7   8        4.45        3.19      0.65 o 
   0  -7   8        0.04       -0.29      0.55 o 
   1  -7   8        7.92        7.34      1.23 o 
   2  -7   8        1.68        0.75      0.97 o 
   3  -7   8        8.33        6.29      1.37 o 
   4  -7   8       18.35       15.30      1.92 o 
  -7  -6   8       30.57       34.30      1.65 o 
  -6  -6   8       94.32       74.47      2.36 o 
  -5  -6   8        1.32        3.47      0.73 o 
  -4  -6   8      210.31      177.90      7.90 o 
  -3  -6   8        0.96        1.08      0.75 o 
  -2  -6   8        1.58        0.53      0.62 o 
  -1  -6   8        7.20        6.75      0.63 o 
   0  -6   8      254.63      267.24      4.69 o 
   1  -6   8      129.87      133.27      3.20 o 
   2  -6   8       68.62       64.53      3.03 o 
   3  -6   8      109.57      103.04      4.23 o 
   4  -6   8       17.90       15.25      1.80 o 
   5  -6   8        1.50        1.19      1.11 o 
  -8  -5   8        3.37        5.29      1.28 o 
  -7  -5   8        4.51        5.37      0.82 o 
  -6  -5   8        0.62        0.69      0.64 o 
  -5  -5   8      510.30      471.29      9.64 o 
  -4  -5   8       77.91       74.85      2.20 o 
  -3  -5   8       80.30       75.29      2.13 o 
  -2  -5   8        8.12        7.47      0.71 o 
  -1  -5   8       36.40       34.49      0.99 o 
   0  -5   8       86.95       94.36      2.27 o 
   1  -5   8       21.23       22.49      0.77 o 
   2  -5   8        0.02        0.36      0.39 o 
   3  -5   8        8.83        7.32      1.15 o 
   4  -5   8       15.52       11.87      1.51 o 
   5  -5   8        3.61        4.96      1.23 o 
   6  -5   8       11.94       10.73      1.69 o 
  -8  -4   8       49.51       46.64      1.88 o 
  -7  -4   8       35.71       33.46      1.52 o 
  -6  -4   8      234.02      216.05      4.94 o 
  -5  -4   8      525.18      515.96     10.38 o 
  -4  -4   8      251.87      246.79      5.31 o 
  -3  -4   8      117.66      128.77      3.03 o 
  -2  -4   8      235.83      253.79      4.25 o 
  -1  -4   8      157.36      162.92      2.86 o 
   0  -4   8      188.15      183.11      3.16 o 
   1  -4   8        0.56        1.60      0.36 o 
   2  -4   8       30.71       24.04      0.96 o 
   3  -4   8       38.73       41.80      1.36 o 
   4  -4   8      383.19      380.92     11.63 o 
   5  -4   8        7.50        7.14      1.35 o 
   6  -4   8        1.30        1.17      1.06 o 
   7  -4   8        0.21        0.53      1.16 o 
  -8  -3   8       64.58       58.00      2.51 o 
  -7  -3   8       69.00       70.49      2.23 o 
  -6  -3   8      371.15      375.87      7.83 o 
  -5  -3   8      278.07      263.44      5.64 o 
  -4  -3   8        2.02        1.16      0.63 o 
  -3  -3   8       84.27       93.26      2.36 o 
  -2  -3   8      159.67      190.82      3.21 o 
  -1  -3   8      111.29      111.01      2.35 o 
   0  -3   8       25.44       32.83      0.80 o 
   1  -3   8      537.57      600.01      9.40 o 
   2  -3   8       75.72       79.05      1.95 o 
   3  -3   8        5.26        5.36      0.81 o 
   4  -3   8       32.83       35.44      1.31 o 
   5  -3   8        1.24        1.81      1.01 o 
   6  -3   8       18.48       17.33      1.90 o 
   7  -3   8        3.33        1.78      1.15 o 
   8  -3   8        5.92        6.67      1.53 o 
  -8  -2   8       79.32       78.37      3.56 o 
  -7  -2   8       10.37       10.99      0.97 o 
  -6  -2   8       81.54       71.84      2.11 o 
  -5  -2   8       20.04       18.80      0.97 o 
  -4  -2   8      193.82      196.23      4.25 o 
  -3  -2   8      129.79      133.89      3.00 o 
  -2  -2   8     2962.64     3164.19     58.93 o 
  -1  -2   8      259.60      253.86      4.12 o 
   0  -2   8        3.93        3.73      0.26 o 
   1  -2   8       27.64       34.58      0.76 o 
   2  -2   8       35.90       62.44      1.65 o 
   3  -2   8        3.94        4.34      0.27 o 
   4  -2   8       43.71       44.78      1.45 o 
   5  -2   8      197.24      196.96      7.98 o 
   6  -2   8      370.62      367.05     11.37 o 
   7  -2   8       15.55       13.60      1.67 o 
   8  -2   8        1.78       -1.09      0.96 o 
  -8  -1   8       15.17       15.36      1.67 o 
  -7  -1   8      319.44      311.44      9.50 o 
  -6  -1   8       65.56       66.31      3.47 o 
  -5  -1   8       16.29       15.03      2.22 o 
  -4  -1   8      268.31      272.69      5.59 o 
  -3  -1   8       39.35       24.10      0.90 o 
  -2  -1   8      340.62      400.03      6.31 o 
  -1  -1   8     2225.30     2261.69     34.71 o 
   0  -1   8       97.84      110.08      1.88 o 
   1  -1   8     5817.89     6060.70    148.44 o 
   2  -1   8       43.16       42.02      1.21 o 
   3  -1   8       35.73       36.28      0.79 o 
   4  -1   8        2.87        2.90      0.29 o 
   5  -1   8       38.40       37.95      1.39 o 
   6  -1   8       21.11       21.55      1.16 o 
   7  -1   8        6.74        6.95      1.33 o 
   8  -1   8        2.93        4.19      1.28 o 
  -8   0   8       17.45       19.49      1.85 o 
  -7   0   8       37.97       34.67      2.08 o 
  -6   0   8       82.03       86.12      3.41 o 
  -5   0   8      224.82      224.92      4.73 o 
  -4   0   8      527.09      551.93     10.68 o 
  -3   0   8      132.83      116.95      2.06 o 
  -2   0   8      621.19      606.35      9.44 o 
  -1   0   8      898.23      854.16     13.16 o 
   0   0   8      943.84      929.51     14.29 o 
   1   0   8       23.54       14.37      0.72 o 
   2   0   8      389.18      418.34      6.60 o 
   3   0   8      198.27      209.44      4.38 o 
   4   0   8       42.45       47.21      1.08 o 
   5   0   8       12.70       11.56      0.84 o 
   6   0   8        4.80        6.20      0.73 o 
   7   0   8        0.28        0.24      0.51 o 
   8   0   8       29.99       37.02      2.38 o 
   9   0   8        2.15        2.54      1.16 o 
  -8   1   8       37.43       36.41      2.27 o 
  -7   1   8       32.24       34.10      2.14 o 
  -4   1   8        3.22        2.79      0.38 o 
  -3   1   8      484.27      527.45      8.30 o 
  -2   1   8      337.83      350.25      5.96 o 
  -1   1   8      170.75      166.53      2.76 o 
   0   1   8      112.41       96.17      1.75 o 
   1   1   8      633.38      606.41     11.44 o 
   2   1   8      521.13      553.09      8.76 o 
   3   1   8        2.42        3.44      0.44 o 
   4   1   8       13.79       14.02      0.58 o 
   5   1   8        6.47        6.32      0.48 o 
   6   1   8        0.67        0.85      0.47 o 
   7   1   8       45.25       35.03      1.59 o 
   8   1   8        0.05        1.28      0.61 o 
   9   1   8        2.99        0.66      0.97 o 
  -8   2   8        6.61        7.65      1.29 o 
  -7   2   8        8.79        8.09      1.24 o 
  -6   2   8       47.32       44.59      2.22 o 
  -5   2   8      273.27      275.23      5.78 o 
  -4   2   8      119.71      120.21      3.15 o 
  -3   2   8      310.95      317.84      5.14 o 
  -2   2   8        0.89        0.49      0.32 o 
  -1   2   8      265.91      279.59      4.51 o 
   0   2   8       20.78       19.58      0.58 o 
   1   2   8      260.06      300.20      4.84 o 
   2   2   8     2819.55     2976.36     45.77 o 
   3   2   8      681.79      728.69     14.23 o 
   4   2   8      254.35      264.64      4.47 o 
   5   2   8       50.83       46.67      1.66 o 
   6   2   8        1.00        0.70      0.35 o 
   7   2   8        9.75        8.19      0.85 o 
   8   2   8        3.32        3.07      0.69 o 
  -7   3   8       33.77       35.50      2.11 o 
  -6   3   8        0.40        1.45      0.84 o 
  -5   3   8        3.67        3.02      0.57 o 
  -4   3   8        0.32        0.62      0.78 o 
  -3   3   8      150.54      131.75      2.98 o 
  -2   3   8      106.92      114.50      2.06 o 
  -1   3   8     3292.25     3416.04     52.47 o 
   0   3   8        0.62        0.87      0.37 o 
   1   3   8      952.20      981.08     15.22 o 
   2   3   8       98.37       99.34      1.87 o 
   3   3   8        0.14        3.08      0.46 o 
   4   3   8       23.56       26.64      0.84 o 
   5   3   8       16.16       11.72      0.84 o 
   6   3   8       59.84       55.91      1.44 o 
   7   3   8       76.74       74.53      1.83 o 
   8   3   8       37.71       38.30      1.63 o 
   9   3   8        5.72        6.76      1.43 o 
  -7   4   8        1.48        2.86      1.02 o 
  -6   4   8       40.03       47.13      1.74 o 
  -5   4   8       48.75       53.10      1.80 o 
  -4   4   8       28.88       27.26      1.16 o 
  -3   4   8       76.12       73.73      1.99 o 
  -2   4   8        3.51        4.97      0.57 o 
  -1   4   8      191.21      169.34      2.95 o 
   0   4   8       86.16       91.75      1.79 o 
   1   4   8      104.22      101.93      1.97 o 
   2   4   8        2.38        2.48      0.35 o 
   3   4   8      336.52      317.80      5.31 o 
   4   4   8      186.81      175.23      3.19 o 
   5   4   8       27.31       27.97      0.99 o 
   6   4   8       30.49       25.98      0.99 o 
   7   4   8        0.15        0.30      0.47 o 
   8   4   8        1.54       -0.92      0.93 o 
  -6   5   8       17.69       19.71      1.30 o 
  -5   5   8       86.57       86.54      4.41 o 
  -4   5   8        0.28        0.48      0.53 o 
  -3   5   8        9.54       11.47      0.88 o 
  -2   5   8       71.15       76.83      2.79 o 
  -1   5   8        4.18        3.52      0.54 o 
   0   5   8      574.70      616.34      9.81 o 
   1   5   8      609.33      606.24     12.34 o 
   2   5   8       39.42       31.65      0.99 o 
   3   5   8        3.45        4.12      0.48 o 
   4   5   8       66.70       66.50      2.02 o 
   5   5   8      119.70      119.43      2.48 o 
   6   5   8      173.91      176.35      3.40 o 
   7   5   8        9.55       11.44      0.83 o 
   8   5   8        4.85        6.68      0.92 o 
  -5   6   8       11.31       10.49      1.00 o 
  -4   6   8        6.26        5.39      0.78 o 
  -3   6   8        0.45        0.36      0.57 o 
  -2   6   8        3.89        3.53      0.99 o 
  -1   6   8       12.70       11.19      0.86 o 
   0   6   8       11.92       11.04      0.85 o 
   1   6   8       88.46       79.64      1.78 o 
   2   6   8      220.87      227.69      4.62 o 
   3   6   8       34.96       35.07      1.15 o 
   4   6   8        5.17        6.27      0.64 o 
   5   6   8       80.05       83.22      1.99 o 
   6   6   8       14.17       18.00      2.04 o 
   7   6   8       22.49       28.13      1.68 o 
   8   6   8       17.42       23.47      1.45 o 
  -4   7   8        9.98        9.89      0.99 o 
  -3   7   8        1.67        1.27      0.64 o 
  -2   7   8        0.04        0.36      0.61 o 
  -1   7   8       24.10       22.82      2.59 o 
   0   7   8       10.95        9.60      1.00 o 
   1   7   8        8.74        9.20      1.26 o 
   2   7   8       41.63       43.05      1.32 o 
   3   7   8       18.35       18.56      1.17 o 
   4   7   8       69.46       77.82      1.94 o 
   5   7   8       15.05       12.25      0.88 o 
   6   7   8        3.35        3.04      0.64 o 
   7   7   8        1.55        0.80      0.63 o 
  -3   8   8        2.88        2.34      0.76 o 
  -2   8   8       34.45       32.89      1.94 o 
  -1   8   8       12.38       14.19      1.26 o 
   0   8   8        3.28        3.41      1.00 o 
   1   8   8       34.18       36.87      1.59 o 
   2   8   8       20.79       20.75      1.29 o 
   3   8   8        0.09        0.03      0.44 o 
   4   8   8        2.88        2.79      0.62 o 
   5   8   8       22.08       25.50      1.18 o 
   6   8   8        1.81        1.28      0.66 o 
  -1   9   8       40.49       41.86      1.83 o 
   0   9   8        6.39        7.13      1.00 o 
   1   9   8        0.16        0.24      0.66 o 
   2   9   8       32.09       29.61      1.48 o 
   3   9   8       39.63       45.09      2.11 o 
   4   9   8        1.49        1.12      0.55 o 
  -5  -8   9       26.07       28.97      1.59 o 
  -4  -8   9       29.55       28.35      1.51 o 
  -3  -8   9       26.69       33.36      3.27 o 
  -2  -8   9        0.47       -0.30      1.01 o 
  -1  -8   9       16.13       20.23      1.75 o 
   1  -8   9       31.53       30.38      2.23 o 
   2  -8   9        8.69        7.12      1.47 o 
  -6  -7   9        3.60        3.45      0.85 o 
  -5  -7   9       20.21       20.71      1.29 o 
  -4  -7   9        4.85        4.92      0.80 o 
  -3  -7   9        1.71        1.42      0.69 o 
  -2  -7   9       96.43       95.33      2.62 o 
  -1  -7   9       20.94       17.38      1.50 o 
   0  -7   9      124.09      131.67      3.30 o 
   1  -7   9       18.56       20.03      1.76 o 
   2  -7   9        2.08        2.10      1.05 o 
   3  -7   9        0.23        0.24      1.00 o 
   4  -7   9        1.57        2.03      1.19 o 
  -7  -6   9       48.00       52.62      2.04 o 
  -6  -6   9       11.12        9.21      1.00 o 
  -5  -6   9       64.82       56.69      1.97 o 
  -4  -6   9       56.42       55.09      1.88 o 
  -3  -6   9       39.42       46.11      1.64 o 
  -2  -6   9      928.72      959.11     26.55 o 
  -1  -6   9      162.29      183.97      4.12 o 
   0  -6   9      498.68      522.67     12.72 o 
   1  -6   9       36.98       38.02      1.41 o 
   2  -6   9        8.84        6.88      1.20 o 
   3  -6   9        5.01        3.23      1.13 o 
   4  -6   9        2.86        3.62      1.13 o 
   5  -6   9        7.31        4.15      1.25 o 
  -7  -5   9       15.47       16.95      1.49 o 
  -6  -5   9        9.55        8.16      0.92 o 
  -5  -5   9        0.53        0.36      0.63 o 
  -4  -5   9        0.01        0.47      0.56 o 
  -3  -5   9      298.56      290.14      6.13 o 
  -2  -5   9       55.72       62.37      1.85 o 
  -1  -5   9       36.04       36.97      1.04 o 
   0  -5   9       27.24       32.11      1.41 o 
   1  -5   9       35.11       33.52      1.22 o 
   2  -5   9       84.55       94.96      2.46 o 
   3  -5   9        0.29       -0.13      0.79 o 
   4  -5   9        6.85        8.26      1.39 o 
   5  -5   9       33.15       33.42      2.41 o 
   6  -5   9        0.03        0.08      1.09 o 
  -8  -4   9        8.33       10.14      1.06 o 
  -7  -4   9        3.46        3.21      0.90 o 
  -6  -4   9       76.35       76.51      2.34 o 
  -5  -4   9      471.39      457.88      9.34 o 
  -4  -4   9      117.08      116.34      2.93 o 
  -3  -4   9      189.51      160.92      3.64 o 
  -2  -4   9      227.72      223.78      4.73 o 
  -1  -4   9       19.49       28.52      0.82 o 
   0  -4   9      161.53      167.69      2.94 o 
   1  -4   9       33.67       30.58      0.83 o 
   2  -4   9       44.82       48.45      1.78 o 
   3  -4   9       50.08       44.47      2.42 o 
   4  -4   9       66.58       62.15      3.05 o 
   5  -4   9        0.09        0.47      0.85 o 
   6  -4   9       11.69       10.84      1.68 o 
   7  -4   9       23.59       24.63      2.33 o 
  -8  -3   9       47.58       48.49      2.76 o 
  -7  -3   9       16.70       13.53      2.01 o 
  -6  -3   9       97.02       93.88      2.62 o 
  -5  -3   9        4.15        4.74      0.68 o 
  -4  -3   9      115.21      107.38      2.68 o 
  -3  -3   9        9.54        9.43      0.70 o 
  -2  -3   9       38.15       40.01      0.92 o 
  -1  -3   9      262.70      265.61      4.36 o 
   0  -3   9      479.44      523.78      8.27 o 
   1  -3   9       49.34       33.33      0.80 o 
   2  -3   9        9.44        8.47      0.61 o 
   3  -3   9       61.46       61.60      1.76 o 
   4  -3   9        0.09       -0.05      0.43 o 
   5  -3   9      111.28      103.32      4.26 o 
   6  -3   9       46.14       35.63      2.46 o 
   7  -3   9        0.35        0.08      0.90 o 
  -8  -2   9        1.77        3.20      1.12 o 
  -7  -2   9        2.36        2.08      0.69 o 
  -6  -2   9      231.88      240.98      5.28 o 
  -5  -2   9        1.05        1.10      0.49 o 
  -4  -2   9      824.57      851.97     16.54 o 
  -3  -2   9      119.98      144.76      3.22 o 
  -2  -2   9      747.30      788.09     15.00 o 
  -1  -2   9       10.25       10.12      0.53 o 
   0  -2   9       27.65       26.59      0.67 o 
   1  -2   9      163.34      156.93      2.64 o 
   2  -2   9     1355.03     1525.38     29.16 o 
   3  -2   9       10.90        9.06      0.65 o 
   4  -2   9      502.03      503.90     10.17 o 
   5  -2   9        1.63        1.36      0.56 o 
   6  -2   9       45.62       46.30      2.72 o 
   7  -2   9        2.97        2.58      1.18 o 
   8  -2   9       14.65       13.37      1.88 o 
  -8  -1   9       59.01       64.98      3.15 o 
  -7  -1   9        1.84        1.90      0.88 o 
  -6  -1   9      160.20      155.08      3.76 o 
  -5  -1   9       26.11       27.00      1.10 o 
  -4  -1   9       15.31       13.59      0.78 o 
  -3  -1   9      110.27      116.23      2.63 o 
  -2  -1   9        1.97        0.44      0.20 o 
  -1  -1   9       37.46       45.21      1.55 o 
   0  -1   9      741.28      762.97     11.80 o 
   1  -1   9        0.01        0.34      0.47 o 
   2  -1   9      182.76      193.47      4.11 o 
   3  -1   9       25.79       20.66      0.85 o 
   4  -1   9        2.25        2.66      0.46 o 
   5  -1   9      248.79      256.34      8.57 o 
   6  -1   9       47.66       48.19      1.72 o 
   7  -1   9        0.64        0.79      0.97 o 
   8  -1   9       58.40       56.84      3.12 o 
  -8   0   9        1.07        0.80      0.97 o 
  -7   0   9       16.52       13.98      1.53 o 
  -6   0   9      119.23      117.66      4.23 o 
  -5   0   9      207.04      205.19      4.40 o 
  -4   0   9       25.92       26.33      0.99 o 
  -3   0   9       18.53       16.82      0.54 o 
  -2   0   9     3098.13     3296.56     50.80 o 
  -1   0   9     2670.13     2771.01     52.62 o 
   0   0   9       26.42       24.87      0.81 o 
   1   0   9       15.63       24.85      0.59 o 
   2   0   9        2.99        3.07      0.22 o 
   3   0   9      150.64      162.29      2.79 o 
   4   0   9      265.09      260.03      5.53 o 
   5   0   9       44.70       47.19      1.57 o 
   6   0   9       22.04       21.40      2.29 o 
   7   0   9        1.02        1.01      0.73 o 
   8   0   9        0.33        2.07      1.07 o 
  -8   1   9       82.10       78.05      3.47 o 
  -7   1   9       22.49       21.53      1.77 o 
  -6   1   9       10.39       14.83      1.41 o 
  -5   1   9        0.90        0.93      0.77 o 
  -4   1   9       30.61       30.77      0.83 o 
  -3   1   9      223.01      242.65      4.00 o 
  -2   1   9     1155.37     1185.68     23.04 o 
  -1   1   9        8.75        7.50      0.69 o 
   0   1   9     1345.60     1315.81     20.20 o 
   1   1   9      153.60      156.35      3.62 o 
   2   1   9        4.54        4.21      0.56 o 
   3   1   9       66.88       65.24      1.34 o 
   4   1   9      119.55      127.72      3.11 o 
   5   1   9      366.66      375.09      7.88 o 
   6   1   9        0.63        0.88      0.49 o 
   7   1   9       10.49       14.91      1.07 o 
   8   1   9        6.39        5.39      0.80 o 
   9   1   9       33.39       34.18      2.34 o 
  -8   2   9        5.22        8.16      1.37 o 
  -7   2   9        6.01        8.32      1.25 o 
  -6   2   9        2.51        3.14      0.97 o 
  -5   2   9        0.11        1.80      0.76 o 
  -4   2   9       25.25       22.38      0.95 o 
  -3   2   9       66.81       75.89      1.48 o 
  -2   2   9      153.83      145.22      2.52 o 
  -1   2   9     3606.20     3538.42     55.16 o 
   0   2   9     2089.75     2201.06     33.78 o 
   1   2   9      140.86      161.23      2.75 o 
   2   2   9      600.39      619.22      9.73 o 
   3   2   9      946.05      909.19     63.64 o 
   4   2   9      159.56      172.37      3.66 o 
   5   2   9        0.27        0.22      0.31 o 
   6   2   9       18.51       22.20      1.14 o 
   7   2   9       97.65       88.92      2.58 o 
   8   2   9        8.63        5.15      0.82 o 
  -7   3   9        1.65        0.84      0.85 o 
  -6   3   9        4.12        2.21      0.91 o 
  -5   3   9        6.69        8.41      0.76 o 
  -4   3   9       95.46       96.16      3.17 o 
  -3   3   9       66.11       66.63      1.79 o 
  -2   3   9      148.50      145.40      2.55 o 
  -1   3   9      174.92      153.20      2.68 o 
   0   3   9      212.71      215.66      3.62 o 
   1   3   9      295.32      358.28      5.80 o 
   2   3   9      154.45      172.78      3.02 o 
   3   3   9      203.26      200.76      3.48 o 
   4   3   9       59.50       70.94      1.76 o 
   5   3   9       57.01       55.22      1.90 o 
   6   3   9       53.35       48.49      1.34 o 
   7   3   9        1.50        2.09      0.61 o 
   8   3   9        6.84        5.07      0.80 o 
   9   3   9        0.35        0.23      1.00 o 
  -6   4   9       12.22       11.56      1.39 o 
  -5   4   9      331.16      332.29      7.01 o 
  -4   4   9       30.92       33.83      1.30 o 
  -3   4   9        1.32        0.04      0.43 o 
  -2   4   9        2.15        3.10      0.88 o 
  -1   4   9       80.50       78.27      1.60 o 
   0   4   9      587.21      569.79      9.06 o 
   1   4   9      532.66      539.95      8.62 o 
   2   4   9      143.78      166.10      2.97 o 
   3   4   9        4.54        4.38      0.43 o 
   4   4   9      128.52      133.00      2.57 o 
   5   4   9      205.70      211.92      3.84 o 
   6   4   9       10.09       11.36      0.75 o 
   7   4   9      126.48      138.03      2.87 o 
   8   4   9        9.02       11.69      1.14 o 
  -6   5   9        0.03        1.01      0.94 o 
  -5   5   9       34.30       39.14      1.73 o 
  -4   5   9        2.48        2.57      0.61 o 
  -3   5   9       60.35       56.29      2.58 o 
  -2   5   9      121.13      122.13      2.96 o 
  -1   5   9        0.02       -0.07      0.44 o 
   0   5   9        0.56        1.47      0.55 o 
   1   5   9       37.50       39.28      1.09 o 
   2   5   9        3.43        2.14      0.60 o 
   3   5   9      138.64      129.98      2.53 o 
   4   5   9      258.34      268.01      5.85 o 
   5   5   9       40.30       41.84      1.28 o 
   6   5   9        9.10       11.95      0.83 o 
   7   5   9      201.28      206.08      3.96 o 
   8   5   9        0.02       -0.14      0.97 o 
  -5   6   9        0.21       -1.11      0.74 o 
  -4   6   9        5.51        5.63      0.79 o 
  -3   6   9       94.58       90.63      2.90 o 
  -2   6   9        5.52        5.44      0.74 o 
  -1   6   9       12.80       14.67      0.95 o 
   0   6   9        0.65        0.04      0.68 o 
   1   6   9       87.36       83.14      2.00 o 
   2   6   9        2.51        1.50      0.85 o 
   3   6   9       55.07       56.25      1.50 o 
   4   6   9        0.66        0.04      0.63 o 
   5   6   9      694.45      716.76     11.65 o 
   6   6   9        0.79        1.23      0.55 o 
   7   6   9       17.47       17.24      1.16 o 
   8   6   9        0.22       -0.93      0.84 o 
  -4   7   9       10.86        7.54      0.92 o 
  -3   7   9       14.42       13.57      1.16 o 
  -2   7   9       20.46       21.67      1.20 o 
  -1   7   9       37.02       33.16      2.25 o 
   0   7   9       28.64       28.38      1.27 o 
   1   7   9        1.11        0.09      0.59 o 
   2   7   9      143.51      145.15      2.91 o 
   3   7   9       35.88       34.35      1.21 o 
   4   7   9       94.57      103.59      3.01 o 
   5   7   9       14.18       17.66      0.98 o 
   6   7   9       31.29       34.09      1.33 o 
   7   7   9        1.69        0.82      0.73 o 
  -3   8   9        2.45        1.78      0.74 o 
  -2   8   9        4.68        4.10      0.83 o 
  -1   8   9        4.65        4.38      0.82 o 
   0   8   9        2.34        1.14      0.69 o 
   1   8   9      108.13      103.61      2.89 o 
   2   8   9       75.28       68.63      2.99 o 
   3   8   9        3.20        1.87      0.55 o 
   4   8   9        1.86        1.95      0.59 o 
   5   8   9       83.86       90.31      2.25 o 
   6   8   9        0.37       -0.08      0.53 o 
   0   9   9       11.43       10.36      1.10 o 
   1   9   9       54.46       52.56      2.21 o 
   2   9   9        5.90        5.64      0.96 o 
   3   9   9       13.44       13.80      1.24 o 
   4   9   9       18.70       19.85      1.09 o 
  -4  -8  10        1.28        2.22      0.75 o 
  -3  -8  10        2.26        3.28      0.82 o 
  -2  -8  10       43.53       52.34      2.77 o 
  -1  -8  10       14.75       13.43      1.55 o 
   1  -8  10        2.55        2.45      1.16 o 
   2  -8  10        9.61        9.93      1.61 o 
  -6  -7  10       22.27       25.47      1.50 o 
  -5  -7  10        0.12        0.24      0.68 o 
  -4  -7  10       26.41       26.55      1.37 o 
  -3  -7  10       61.21       61.06      2.27 o 
  -2  -7  10        2.22        2.25      1.06 o 
  -1  -7  10       35.40       36.72      2.18 o 
   0  -7  10      134.53      153.04      5.18 o 
   1  -7  10       20.95       24.97      1.91 o 
   2  -7  10        9.82        9.81      1.47 o 
   3  -7  10        8.67        7.28      1.48 o 
   4  -7  10        4.42        2.85      1.28 o 
  -7  -6  10       17.03       20.21      1.42 o 
  -6  -6  10        0.38        0.07      0.63 o 
  -5  -6  10        6.80       10.87      1.01 o 
  -4  -6  10      129.41      113.55      3.01 o 
  -3  -6  10        4.62        3.63      0.70 o 
  -2  -6  10       45.48       50.52      1.75 o 
  -1  -6  10       26.70       25.62      1.25 o 
   0  -6  10      100.72      112.19      2.87 o 
   1  -6  10       32.50       32.22      1.34 o 
   2  -6  10       42.65       36.76      2.26 o 
   3  -6  10       11.66        8.38      1.39 o 
   4  -6  10        0.04        0.66      1.03 o 
   5  -6  10        9.31        5.48      1.35 o 
  -7  -5  10       13.85       15.31      1.21 o 
  -6  -5  10        1.56        0.18      0.60 o 
  -5  -5  10        1.44        0.89      1.08 o 
  -4  -5  10        3.93        5.19      0.86 o 
  -3  -5  10       50.72       48.96      1.68 o 
  -2  -5  10      283.63      277.26      5.83 o 
  -1  -5  10      580.34      587.56      9.41 o 
   0  -5  10      452.53      473.04      9.54 o 
   1  -5  10       35.68       38.08      1.34 o 
   2  -5  10       48.09       45.77      1.52 o 
   3  -5  10       12.32        8.79      1.28 o 
   4  -5  10       62.38       61.84      3.15 o 
   5  -5  10        3.55        5.19      1.26 o 
   6  -5  10       12.42       11.82      1.80 o 
  -8  -4  10       55.36       71.04      3.26 o 
  -7  -4  10       12.09       10.65      1.18 o 
  -6  -4  10       78.73       76.88      2.35 o 
  -5  -4  10        1.27        2.50      0.70 o 
  -4  -4  10       75.83       75.21      2.14 o 
  -3  -4  10      232.87      231.43      4.99 o 
  -2  -4  10      102.12      107.79      2.62 o 
  -1  -4  10      623.24      598.04      9.49 o 
   0  -4  10       87.38       83.07      1.66 o 
   1  -4  10      312.78      309.13      6.41 o 
   2  -4  10       10.81       10.29      0.75 o 
   3  -4  10        2.09        4.45      0.58 o 
   4  -4  10      132.98      129.91      4.92 o 
   5  -4  10        9.39       10.81      1.57 o 
   6  -4  10        0.00       -0.72      0.92 o 
   7  -4  10        1.01        1.32      1.25 o 
  -8  -3  10       26.87       30.89      2.28 o 
  -7  -3  10       11.22       12.28      1.05 o 
  -6  -3  10       90.25       89.93      2.55 o 
  -5  -3  10       53.59       46.30      1.61 o 
  -4  -3  10        0.18        0.66      0.49 o 
  -3  -3  10       27.60       26.73      1.10 o 
  -2  -3  10      601.50      614.27     11.88 o 
  -1  -3  10      147.13      148.45      2.60 o 
   0  -3  10      106.20       81.55      1.58 o 
   1  -3  10       29.38       25.47      0.69 o 
   2  -3  10       81.00       92.86      2.32 o 
   3  -3  10        0.46       -0.23      0.37 o 
   4  -3  10        5.95        8.01      1.00 o 
   5  -3  10       71.61       69.30      3.28 o 
   6  -3  10        1.28        0.42      1.06 o 
   7  -3  10        5.56        5.55      1.40 o 
  -8  -2  10       11.18       11.12      1.53 o 
  -7  -2  10       41.62       41.29      1.61 o 
  -6  -2  10      429.35      447.50      9.12 o 
  -5  -2  10       10.77        9.21      0.78 o 
  -4  -2  10        0.11        0.83      0.46 o 
  -3  -2  10      142.09      145.84      3.26 o 
  -2  -2  10      750.43      775.65     12.07 o 
  -1  -2  10       80.28       78.96      2.83 o 
   0  -2  10      467.40      484.13      7.64 o 
   1  -2  10      883.96      989.96     15.29 o 
   2  -2  10      326.95      346.39      7.06 o 
   3  -2  10       55.85       60.47      1.73 o 
   4  -2  10      911.10      927.85     18.17 o 
   5  -2  10        0.22        0.26      0.62 o 
   6  -2  10      187.75      181.88      6.49 o 
   7  -2  10        5.08        6.11      1.32 o 
   8  -2  10        0.94        3.42      1.38 o 
  -8  -1  10        0.11        0.25      0.93 o 
  -7  -1  10       80.47       81.62      3.52 o 
  -6  -1  10       50.41       55.23      2.20 o 
  -5  -1  10       54.77       55.81      1.70 o 
  -4  -1  10      297.80      294.98      6.05 o 
  -3  -1  10        0.01        0.51      0.34 o 
  -2  -1  10        3.62        3.75      0.29 o 
  -1  -1  10      140.52      177.28      2.95 o 
   0  -1  10     1448.40     1514.78     23.23 o 
   1  -1  10       57.82       54.38      1.04 o 
   2  -1  10       28.63       27.26      0.96 o 
   3  -1  10        6.11       13.20      0.96 o 
   4  -1  10       38.72       36.57      1.32 o 
   5  -1  10        0.01       -0.36      0.65 o 
   6  -1  10      169.88      181.74      4.33 o 
   7  -1  10        1.72        1.68      0.99 o 
   8  -1  10       11.51       13.39      1.76 o 
  -8   0  10        6.83        7.40      1.36 o 
  -7   0  10        0.45        0.77      0.90 o 
  -6   0  10        8.53        6.79      1.14 o 
  -5   0  10       13.36       16.52      0.84 o 
  -4   0  10       33.80       33.27      1.14 o 
  -3   0  10      130.95      123.43      2.19 o 
  -2   0  10       41.69       42.26      0.93 o 
  -1   0  10      255.59      259.64      4.20 o 
   0   0  10       87.66       77.66      1.43 o 
   1   0  10      781.15      851.23     13.17 o 
   2   0  10      877.51      981.50     15.16 o 
   3   0  10       39.65       37.94      0.86 o 
   4   0  10        2.50        2.68      1.02 o 
   5   0  10       94.60       92.54      2.53 o 
   6   0  10       71.32       71.37      3.04 o 
   7   0  10       42.71       40.94      1.64 o 
   8   0  10       16.75       16.15      1.68 o 
  -8   1  10       44.75       48.76      2.72 o 
  -7   1  10       32.53       36.14      2.17 o 
  -6   1  10       36.32       39.90      2.15 o 
  -5   1  10      154.78      144.19      4.83 o 
  -4   1  10        0.24        0.02      0.37 o 
  -3   1  10       56.43       56.10      1.19 o 
  -2   1  10      256.87      260.34      4.26 o 
  -1   1  10      287.04      278.53      4.50 o 
   0   1  10        1.31        0.19      0.31 o 
   1   1  10        0.09        0.88      0.31 o 
   2   1  10      196.68      237.94      3.93 o 
   3   1  10      224.03      266.30      4.41 o 
   4   1  10      114.42      115.21      2.18 o 
   5   1  10        1.58        2.13      0.52 o 
   6   1  10       75.42       78.15      2.31 o 
   7   1  10       50.99       50.08      1.84 o 
   8   1  10        0.07        0.40      0.63 o 
  -7   2  10        1.28        1.20      0.92 o 
  -6   2  10       59.67       53.46      2.57 o 
  -5   2  10       43.48       44.93      2.19 o 
  -4   2  10       79.74       77.53      2.00 o 
  -3   2  10      295.81      312.67      5.10 o 
  -2   2  10      214.43      232.91      3.86 o 
  -1   2  10      864.32      909.92     14.11 o 
   0   2  10       23.07       22.86      1.27 o 
   1   2  10      112.60      126.08      2.24 o 
   2   2  10     1798.42     1905.83     29.35 o 
   3   2  10        1.91        2.10      0.30 o 
   4   2  10      681.59      721.09     15.07 o 
   5   2  10       32.01       29.41      0.94 o 
   6   2  10       13.15       14.15      1.33 o 
   7   2  10        1.76        1.45      0.63 o 
   8   2  10        3.85        4.42      0.78 o 
   9   2  10       27.77       30.79      1.60 o 
  -7   3  10        9.35        6.89      1.29 o 
  -6   3  10       27.30       26.90      1.81 o 
  -5   3  10       16.39       15.98      1.43 o 
  -4   3  10      391.41      388.74      7.88 o 
  -3   3  10       11.12       11.02      0.73 o 
  -2   3  10        5.76        3.50      0.36 o 
  -1   3  10      565.92      593.81      9.38 o 
   0   3  10      114.60      100.61      1.91 o 
   1   3  10        2.40        2.75      0.32 o 
   2   3  10        3.67        2.86      0.34 o 
   3   3  10       18.94       16.32      0.65 o 
   4   3  10        1.60        0.99      0.33 o 
   5   3  10      132.05      136.50      3.36 o 
   6   3  10       44.93       43.97      1.28 o 
   7   3  10       29.20       24.78      1.28 o 
   8   3  10       13.90       14.67      1.14 o 
  -6   4  10        2.34        2.37      1.05 o 
  -5   4  10       31.56       33.52      1.41 o 
  -4   4  10        5.75        7.08      0.75 o 
  -3   4  10       17.88       15.11      0.89 o 
  -2   4  10        0.71        0.51      0.55 o 
  -1   4  10      316.71      319.48      5.27 o 
   0   4  10      143.92      149.19      4.15 o 
   1   4  10        0.23        0.84      0.32 o 
   2   4  10        5.15        3.80      0.42 o 
   3   4  10        0.27        0.81      0.40 o 
   4   4  10      206.65      212.58      4.76 o 
   5   4  10      307.94      296.16      5.13 o 
   6   4  10      178.81      178.09      3.40 o 
   7   4  10        0.51        1.88      0.73 o 
   8   4  10       38.06       37.77      1.71 o 
  -6   5  10       61.08       63.12      3.01 o 
  -5   5  10       57.99       56.99      1.96 o 
  -4   5  10       14.99       14.59      1.00 o 
  -3   5  10        4.88        3.61      1.55 o 
  -2   5  10        7.31        6.36      0.71 o 
  -1   5  10       21.57       20.88      1.75 o 
   0   5  10       60.93       64.26      1.56 o 
   1   5  10       53.81       50.17      1.28 o 
   2   5  10        5.77        3.46      0.47 o 
   3   5  10       35.69       34.93      1.08 o 
   4   5  10       29.94       29.60      1.56 o 
   5   5  10      138.36      131.39      2.84 o 
   6   5  10       29.62       28.16      1.14 o 
   7   5  10      106.04      108.81      2.48 o 
   8   5  10        0.02        0.39      1.07 o 
  -5   6  10        0.43        0.35      0.62 o 
  -4   6  10       13.88       10.80      0.99 o 
  -3   6  10        0.20        1.58      0.62 o 
  -2   6  10       28.71       25.75      1.24 o 
  -1   6  10       13.70       12.49      0.94 o 
   0   6  10        0.36        0.15      0.54 o 
   1   6  10       59.12       59.25      2.35 o 
   2   6  10       13.72       14.30      0.79 o 
   3   6  10      103.59      101.29      2.20 o 
   4   6  10       39.55       41.27      1.32 o 
   5   6  10        9.99       17.18      1.90 o 
   6   6  10       13.54       12.99      0.89 o 
   7   6  10       57.39       59.53      1.71 o 
  -4   7  10        0.70        0.50      0.71 o 
  -3   7  10        0.51        0.03      0.61 o 
  -2   7  10        0.13        0.81      0.65 o 
  -1   7  10        0.17        0.15      0.57 o 
   0   7  10       17.04       16.56      1.42 o 
   1   7  10       12.78       11.32      1.00 o 
   2   7  10      163.67      157.46      3.52 o 
   3   7  10       63.02       62.68      1.66 o 
   4   7  10      112.59      111.94      2.48 o 
   5   7  10       42.52       48.46      2.01 o 
   6   7  10        0.09       -0.05      0.53 o 
   7   7  10        5.45        5.27      0.89 o 
  -2   8  10        0.79        0.07      0.65 o 
  -1   8  10        2.80        3.27      0.78 o 
   0   8  10        1.27       -0.01      0.65 o 
   1   8  10       84.15       72.32      2.31 o 
   2   8  10        2.62        1.38      1.77 o 
   3   8  10       29.08       30.79      1.20 o 
   4   8  10       25.84       24.69      1.16 o 
   5   8  10       79.42       84.10      2.18 o 
   6   8  10        3.30        2.22      0.71 o 
   0   9  10        0.02       -1.09      0.73 o 
   1   9  10        0.88        2.31      0.79 o 
   2   9  10        0.64       -0.33      0.69 o 
   3   9  10       39.66       41.82      1.83 o 
  -4  -8  11       18.90       24.94      1.43 o 
  -3  -8  11        7.17       11.63      1.54 o 
  -2  -8  11        0.40        1.03      1.08 o 
  -1  -8  11        0.74        0.19      0.99 o 
   2  -8  11       19.79       17.48      1.98 o 
  -5  -7  11        0.06        0.97      0.65 o 
  -4  -7  11        2.24        1.37      0.72 o 
  -3  -7  11        0.01        0.14      0.64 o 
  -2  -7  11        8.08        9.67      1.40 o 
  -1  -7  11       17.64       17.13      1.70 o 
   0  -7  11        0.00        0.21      0.88 o 
   1  -7  11       56.49       66.81      3.16 o 
   2  -7  11        7.19        4.96      1.28 o 
   3  -7  11        0.21       -0.33      1.06 o 
  -6  -6  11        0.71       -0.22      0.71 o 
  -5  -6  11        0.35       -0.50      0.54 o 
  -4  -6  11        0.05        0.92      0.64 o 
  -3  -6  11       34.42       39.39      3.36 o 
  -2  -6  11        7.98        9.37      0.86 o 
  -1  -6  11       74.57       82.03      3.38 o 
   0  -6  11      164.40      170.05      3.98 o 
   1  -6  11      184.64      200.56      4.58 o 
   2  -6  11       67.22       62.91      3.03 o 
   3  -6  11        7.43        6.37      1.29 o 
   4  -6  11        0.21       -0.07      1.01 o 
   5  -6  11        7.90       11.92      1.82 o 
  -7  -5  11        6.37        5.32      1.05 o 
  -6  -5  11        4.73        2.86      0.85 o 
  -5  -5  11      140.75      123.89      3.22 o 
  -4  -5  11       13.20       12.09      0.95 o 
  -3  -5  11      276.19      269.80      5.80 o 
  -2  -5  11      147.25      149.85      3.50 o 
  -1  -5  11      130.77      140.29      3.28 o 
   0  -5  11      621.91      665.45     13.18 o 
   1  -5  11       27.82       24.75      1.51 o 
   2  -5  11       11.03       10.26      0.82 o 
   3  -5  11       32.52       27.42      1.92 o 
   4  -5  11       17.37       12.65      1.67 o 
   5  -5  11       49.38       40.26      2.70 o 
   6  -5  11       11.39       11.87      1.86 o 
  -7  -4  11       34.17       33.43      1.95 o 
  -6  -4  11       20.67       17.02      1.15 o 
  -5  -4  11       10.51       10.25      0.91 o 
  -4  -4  11      237.68      243.83      8.10 o 
  -3  -4  11      116.97      109.73      2.75 o 
  -2  -4  11      227.61      229.67      4.89 o 
  -1  -4  11      659.63      636.03     10.09 o 
   0  -4  11       64.65       64.32      1.39 o 
   1  -4  11        9.99       13.53      0.81 o 
   2  -4  11        0.26       -0.42      0.36 o 
   3  -4  11       45.64       40.19      1.42 o 
   4  -4  11        0.87        0.09      0.83 o 
   5  -4  11       10.14       11.26      1.53 o 
   6  -4  11        0.05       -1.36      0.91 o 
  -8  -3  11        0.02        0.44      0.97 o 
  -7  -3  11        5.33        5.94      0.85 o 
  -6  -3  11       17.44       17.45      1.12 o 
  -5  -3  11      169.67      158.48      3.76 o 
  -4  -3  11      115.20      119.45      2.93 o 
  -3  -3  11        2.29        1.72      0.46 o 
  -2  -3  11       15.58       21.72      1.00 o 
  -1  -3  11       63.25       65.57      1.35 o 
   0  -3  11      454.99      447.67      7.14 o 
   1  -3  11      128.28      132.60      3.06 o 
   2  -3  11       33.47       29.66      1.11 o 
   3  -3  11       49.21       51.99      1.63 o 
   4  -3  11       11.50       11.07      0.88 o 
   5  -3  11       16.50       15.34      1.73 o 
   6  -3  11       35.60       35.19      2.48 o 
   7  -3  11       21.41       25.73      2.20 o 
  -8  -2  11        0.08        0.61      0.95 o 
  -7  -2  11       48.46       42.12      2.42 o 
  -6  -2  11        7.67        7.86      1.11 o 
  -5  -2  11      103.18      101.57      4.24 o 
  -4  -2  11      287.36      268.96      5.64 o 
  -3  -2  11        8.92        9.94      0.80 o 
  -2  -2  11     1189.14     1204.99     22.74 o 
  -1  -2  11       40.05       43.82      0.97 o 
   0  -2  11       21.54       27.97      0.72 o 
   1  -2  11        6.60        2.29      0.28 o 
   2  -2  11       97.94      101.96      2.49 o 
   3  -2  11       96.47       92.52      2.38 o 
   4  -2  11        1.10        0.00      0.54 o 
   5  -2  11        0.01       -0.74      0.49 o 
   6  -2  11        9.36        7.53      1.48 o 
   7  -2  11       10.98       13.47      1.77 o 
   8  -2  11       69.34       77.02      3.95 o 
  -8  -1  11       48.30       55.41      2.97 o 
  -7  -1  11        0.40        0.10      0.78 o 
  -6  -1  11       19.62       17.59      2.77 o 
  -5  -1  11       12.55       14.71      0.88 o 
  -4  -1  11      181.54      184.19      4.02 o 
  -3  -1  11        5.10        6.17      0.57 o 
  -2  -1  11       98.64      102.67      1.85 o 
  -1  -1  11       12.32        7.04      0.46 o 
   0  -1  11       15.97       19.59      0.75 o 
   1  -1  11      177.52      202.90      3.34 o 
   2  -1  11       66.86       71.39      1.86 o 
   3  -1  11       89.27       74.51      2.30 o 
   4  -1  11      178.25      199.05      4.48 o 
   5  -1  11       24.44       27.14      2.38 o 
   6  -1  11       26.68       29.29      2.47 o 
   7  -1  11        8.14        6.26      1.29 o 
   8  -1  11       45.44       44.36      2.85 o 
  -7   0  11       46.61       47.68      2.60 o 
  -6   0  11       10.19        9.77      1.25 o 
  -5   0  11        9.17        8.42      1.55 o 
  -4   0  11       12.30       14.67      0.77 o 
  -3   0  11       14.07       12.37      0.68 o 
  -2   0  11      290.72      292.16      5.82 o 
  -1   0  11       29.90       24.20      0.66 o 
   0   0  11      889.73      912.27     17.14 o 
   1   0  11       71.51       81.10      1.50 o 
   2   0  11        7.31       12.34      0.41 o 
   3   0  11       16.66       18.97      0.89 o 
   4   0  11      126.39      122.82      3.00 o 
   5   0  11     1253.71     1275.15     24.79 o 
   6   0  11       46.70       54.03      1.91 o 
   7   0  11       10.38       11.71      1.04 o 
   8   0  11       37.11       37.66      2.52 o 
  -7   1  11      120.25      122.69      4.58 o 
  -6   1  11      114.01      103.63      3.91 o 
  -5   1  11       68.76       73.11      2.95 o 
  -4   1  11       28.52       30.61      1.07 o 
  -3   1  11       19.65       19.17      0.64 o 
  -2   1  11        0.77        0.19      0.26 o 
  -1   1  11        2.64        2.56      0.30 o 
   0   1  11      480.78      477.15      7.53 o 
   1   1  11      629.76      619.67      9.70 o 
   2   1  11      556.54      576.26      9.08 o 
   3   1  11       53.54       53.54      1.17 o 
   4   1  11       32.39       33.97      1.27 o 
   5   1  11      111.86      124.40      3.13 o 
   6   1  11      420.31      392.76      8.32 o 
   7   1  11        5.46        5.72      0.83 o 
   8   1  11        1.94        1.97      0.95 o 
  -7   2  11        1.18        1.16      0.88 o 
  -6   2  11        4.84        4.09      1.02 o 
  -5   2  11        0.02        0.11      0.70 o 
  -4   2  11        0.33        1.71      2.09 o 
  -3   2  11        0.04        0.52      0.29 o 
  -2   2  11        0.03        0.05      0.27 o 
  -1   2  11      414.06      461.60      7.35 o 
   0   2  11     2628.43     2605.52     39.97 o 
   1   2  11      660.24      662.91     10.41 o 
   2   2  11      162.68      187.20      3.21 o 
   3   2  11      247.01      250.36      4.22 o 
   4   2  11       18.79       16.99      0.69 o 
   5   2  11       71.59       67.64      2.16 o 
   6   2  11       66.04       67.93      2.13 o 
   7   2  11      100.03       95.69      2.76 o 
   8   2  11        7.29        4.60      0.80 o 
  -7   3  11        0.00        0.85      0.98 o 
  -6   3  11       83.86       81.43      3.35 o 
  -5   3  11      211.40      222.36      6.92 o 
  -4   3  11       20.62       21.72      1.46 o 
  -3   3  11       20.16       20.75      0.97 o 
  -2   3  11      318.31      316.02      5.19 o 
  -1   3  11       11.09        9.61      0.54 o 
   0   3  11      258.78      265.83      4.43 o 
   1   3  11       19.87       21.24      0.72 o 
   2   3  11      544.79      548.30      8.75 o 
   3   3  11      128.91      142.47      2.63 o 
   4   3  11       40.04       41.06      1.10 o 
   5   3  11        6.16        6.43      1.11 o 
   6   3  11      115.84      109.29      2.95 o 
   7   3  11       22.45       23.53      1.28 o 
   8   3  11       25.28       25.09      1.40 o 
  -6   4  11       22.30       21.88      1.74 o 
  -5   4  11        2.66        2.71      0.69 o 
  -4   4  11        0.07        0.47      0.56 o 
  -3   4  11        2.34        1.94      0.55 o 
  -2   4  11        9.95        8.09      0.73 o 
  -1   4  11       20.19       17.50      1.46 o 
   0   4  11      218.17      221.56      3.82 o 
   1   4  11       37.44       39.62      1.06 o 
   2   4  11        1.60        0.59      0.32 o 
   3   4  11       69.07       71.63      1.60 o 
   4   4  11      152.77      152.75      3.66 o 
   5   4  11       27.18       27.36      1.37 o 
   6   4  11       13.53       14.69      0.95 o 
   7   4  11        1.85        2.17      0.67 o 
   8   4  11       33.37       35.22      1.65 o 
  -6   5  11        3.17        5.82      1.24 o 
  -5   5  11        4.10        3.46      0.77 o 
  -4   5  11        0.34        0.95      0.62 o 
  -3   5  11        0.93        0.06      0.80 o 
  -2   5  11      219.03      216.94      4.77 o 
  -1   5  11       79.66       70.14      2.00 o 
   0   5  11        9.91        8.58      0.59 o 
   1   5  11       63.12       68.07      1.62 o 
   2   5  11        5.93        3.33      0.48 o 
   3   5  11       66.11       65.94      1.87 o 
   4   5  11       38.96       33.76      1.12 o 
   5   5  11        0.11        0.54      0.69 o 
   6   5  11        6.21        6.67      0.78 o 
   7   5  11       20.48       23.30      1.38 o 
   8   5  11        0.00        1.17      0.71 o 
  -5   6  11        8.31        6.19      0.91 o 
  -4   6  11        1.24        3.24      0.77 o 
  -3   6  11       74.78       74.46      2.24 o 
  -2   6  11       55.71       58.43      1.87 o 
  -1   6  11        1.18        1.53      0.60 o 
   0   6  11        1.24        1.93      0.57 o 
   1   6  11       11.85       11.21      0.71 o 
   2   6  11       31.73       34.10      1.13 o 
   3   6  11       96.29       95.27      2.12 o 
   4   6  11       23.87       21.63      1.03 o 
   5   6  11      433.32      477.15      8.05 o 
   6   6  11        0.69        0.55      0.56 o 
   7   6  11        1.89        2.12      0.63 o 
  -4   7  11       26.09       24.13      2.36 o 
  -3   7  11       14.85       15.03      1.12 o 
  -2   7  11        0.02       -0.38      0.59 o 
  -1   7  11        0.80        0.57      0.61 o 
   0   7  11        3.89        4.41      0.74 o 
   1   7  11       63.62       55.63      1.87 o 
   2   7  11        5.17        2.89      0.58 o 
   3   7  11        0.81        0.16      0.76 o 
   4   7  11       13.45       15.30      0.93 o 
   5   7  11        0.20        0.57      0.56 o 
   6   7  11      102.76      100.54      2.41 o 
  -2   8  11        5.72        4.15      0.85 o 
  -1   8  11        0.00       -0.86      0.57 o 
   0   8  11        0.07       -1.26      1.29 o 
   1   8  11       16.91       18.84      1.24 o 
   2   8  11        3.27        3.78      0.82 o 
   3   8  11        0.02       -0.32      0.51 o 
   4   8  11       10.34       13.23      1.14 o 
   5   8  11       37.78       39.62      1.48 o 
   1   9  11       17.57       17.23      1.70 o 
   2   9  11        7.82        6.96      1.05 o 
   3   9  11       10.73        8.16      1.10 o 
  -3  -8  12        3.00        2.82      1.22 o 
  -2  -8  12        6.09        5.36      1.25 o 
  -1  -8  12       12.79       18.45      1.83 o 
  -5  -7  12        5.17        4.17      1.17 o 
  -4  -7  12        0.15        0.63      0.64 o 
  -3  -7  12       17.35       19.50      1.73 o 
  -2  -7  12       15.62       15.23      1.61 o 
  -1  -7  12        0.15        0.40      0.95 o 
   0  -7  12       31.10       33.43      2.06 o 
   1  -7  12        2.23        2.41      1.16 o 
   2  -7  12       41.94       45.25      2.72 o 
   3  -7  12       18.94       17.00      1.99 o 
  -6  -6  12        0.22       -0.07      0.64 o 
  -5  -6  12        0.44        1.45      0.69 o 
  -4  -6  12       13.84       11.12      2.57 o 
  -3  -6  12        6.49        9.40      1.32 o 
  -2  -6  12       30.77       27.18      1.86 o 
  -1  -6  12       71.61       74.13      3.11 o 
   0  -6  12       13.81       11.67      1.33 o 
   1  -6  12       36.85       40.57      1.55 o 
   2  -6  12        2.13        1.36      1.01 o 
   3  -6  12        0.39       -0.36      0.92 o 
   4  -6  12        0.30        0.40      1.07 o 
   5  -6  12        0.07        0.39      1.14 o 
  -7  -5  12        0.12       -0.50      0.67 o 
  -6  -5  12        0.67        1.18      0.65 o 
  -5  -5  12       10.39        7.87      0.92 o 
  -4  -5  12       18.39       14.21      1.39 o 
  -3  -5  12       75.69       69.35      3.19 o 
  -2  -5  12      268.38      268.19      9.35 o 
  -1  -5  12      272.10      271.41      8.27 o 
   0  -5  12       22.06       27.03      1.72 o 
   1  -5  12       34.37       32.67      1.30 o 
   2  -5  12      148.53      134.10      3.63 o 
   3  -5  12       36.48       33.89      2.23 o 
   4  -5  12       67.75       67.42      3.38 o 
   5  -5  12        0.13        0.88      1.09 o 
  -7  -4  12        4.46        5.07      0.86 o 
  -6  -4  12        4.73        3.83      0.91 o 
  -5  -4  12        0.62        1.52      0.79 o 
  -4  -4  12      118.03      113.16      2.89 o 
  -3  -4  12       12.31       12.16      1.00 o 
  -2  -4  12      107.83      106.63      2.63 o 
  -1  -4  12      285.05      288.17      5.92 o 
   0  -4  12       14.99       17.05      1.02 o 
   1  -4  12       23.83       23.59      1.05 o 
   2  -4  12       20.13       18.76      1.11 o 
   3  -4  12        8.52        7.39      0.74 o 
   4  -4  12        0.49        0.12      0.84 o 
   5  -4  12        0.20       -1.15      0.85 o 
   6  -4  12        2.85        2.58      1.23 o 
  -7  -3  12       11.63       10.77      1.05 o 
  -6  -3  12       21.96       22.65      1.28 o 
  -5  -3  12        0.31        0.05      0.55 o 
  -4  -3  12       50.25       48.53      1.63 o 
  -3  -3  12        1.04        1.06      0.45 o 
  -2  -3  12      476.75      503.23      9.90 o 
  -1  -3  12       46.49       43.45      1.04 o 
   0  -3  12       22.66       22.24      0.83 o 
   1  -3  12       12.02       13.55      0.83 o 
   2  -3  12      158.55      166.46      3.78 o 
   3  -3  12       26.38       29.26      1.21 o 
   4  -3  12       77.07       71.39      2.14 o 
   5  -3  12        9.69        8.29      1.34 o 
   6  -3  12        8.52        7.40      1.46 o 
   7  -3  12        2.85        1.53      1.23 o 
  -7  -2  12        5.84        3.87      1.08 o 
  -6  -2  12      285.63      287.16      6.20 o 
  -5  -2  12       62.26       56.87      1.80 o 
  -4  -2  12        1.58        2.40      0.53 o 
  -3  -2  12       30.15       39.10      1.87 o 
  -2  -2  12        2.11        1.09      0.47 o 
  -1  -2  12       20.93       31.03      0.86 o 
   0  -2  12        8.46        8.38      0.42 o 
   1  -2  12       66.77       63.47      1.72 o 
   2  -2  12      138.00      130.28      3.06 o 
   3  -2  12        7.99       10.36      0.77 o 
   4  -2  12        0.04       -0.38      0.48 o 
   5  -2  12      101.87       94.22      2.65 o 
   6  -2  12      167.30      162.58      6.02 o 
   7  -2  12        1.42        1.52      1.13 o 
  -7  -1  12       44.69       44.02      2.51 o 
  -6  -1  12       13.88       14.69      1.42 o 
  -5  -1  12       13.33       10.82      0.82 o 
  -4  -1  12       96.04      103.44      2.55 o 
  -3  -1  12       14.03       16.32      0.82 o 
  -2  -1  12      335.82      344.13      6.84 o 
  -1  -1  12      151.29      138.29      2.40 o 
   0  -1  12      211.45      228.50      3.77 o 
   1  -1  12      159.63      204.95      4.35 o 
   2  -1  12      376.65      378.04     11.83 o 
   3  -1  12      113.76      105.78      2.64 o 
   4  -1  12       22.13       24.76      1.15 o 
   5  -1  12      149.37      150.87      3.72 o 
   6  -1  12      397.45      396.44     11.75 o 
   7  -1  12        0.35       -0.37      0.95 o 
   8  -1  12       46.69       55.20      3.22 o 
  -6   0  12        0.64        0.14      0.85 o 
  -5   0  12       49.30       47.91      2.27 o 
  -4   0  12       19.30       15.51      0.93 o 
  -3   0  12      219.16      227.86      4.73 o 
  -2   0  12       11.62       12.73      0.55 o 
  -1   0  12       71.55       72.27      1.41 o 
   0   0  12      188.46      192.15      3.21 o 
   1   0  12      141.29      141.14      2.43 o 
   2   0  12       58.87       74.09      2.80 o 
   3   0  12        9.29       10.09      0.70 o 
   4   0  12      204.30      194.22      4.40 o 
   5   0  12       64.06       64.61      2.06 o 
   6   0  12       10.35       11.47      1.05 o 
   7   0  12       82.21       78.58      2.48 o 
   8   0  12       50.45       53.75      2.97 o 
  -7   1  12        0.00        0.69      0.95 o 
  -6   1  12        7.00        6.75      1.15 o 
  -5   1  12        1.19        1.21      0.75 o 
  -4   1  12       24.11       22.05      1.33 o 
  -3   1  12       15.72       15.49      0.67 o 
  -2   1  12       11.20        8.65      0.48 o 
  -1   1  12       29.11       29.81      0.80 o 
   0   1  12       36.90       36.92      0.91 o 
   1   1  12      349.89      350.91      5.66 o 
   2   1  12       34.45       34.00      1.03 o 
   3   1  12       17.63       16.53      0.86 o 
   4   1  12      165.64      170.81      4.51 o 
   5   1  12        2.33        2.48      0.61 o 
   6   1  12       44.14       49.81      1.85 o 
   7   1  12       90.43       95.85      2.82 o 
   8   1  12       11.21       10.76      1.06 o 
  -7   2  12       33.16       28.05      1.97 o 
  -6   2  12        0.87        1.80      0.89 o 
  -5   2  12       82.50       79.08      3.19 o 
  -4   2  12      178.85      180.17      5.68 o 
  -3   2  12      122.51      120.65      2.24 o 
  -2   2  12        0.80       -0.25      0.29 o 
  -1   2  12        5.71        5.65      0.47 o 
   0   2  12      374.85      375.71      6.07 o 
   1   2  12       68.31       80.25      1.59 o 
   2   2  12      566.89      593.50      9.39 o 
   3   2  12       78.25       80.75      1.96 o 
   4   2  12      328.33      339.40      7.13 o 
   5   2  12      165.27      157.91      4.19 o 
   6   2  12       41.84       42.44      1.64 o 
   7   2  12        5.98        3.84      0.75 o 
   8   2  12        5.18        5.76      0.87 o 
  -7   3  12        5.60        7.37      1.32 o 
  -6   3  12        0.15        0.43      0.87 o 
  -5   3  12       18.62       21.65      1.60 o 
  -4   3  12        2.84        3.58      0.60 o 
  -3   3  12        6.51        6.52      0.68 o 
  -2   3  12      469.12      470.15      7.55 o 
  -1   3  12       70.28       73.14      1.61 o 
   0   3  12      310.33      314.65      5.19 o 
   1   3  12      148.26      156.17      2.79 o 
   2   3  12       31.93       31.97      0.92 o 
   3   3  12       59.64       55.53      1.30 o 
   4   3  12      102.54       97.77      2.01 o 
   5   3  12      145.91      135.24      3.38 o 
   6   3  12       60.28       60.82      2.02 o 
   7   3  12       16.27       14.27      1.12 o 
   8   3  12        2.12        2.74      1.06 o 
  -6   4  12        0.75        0.85      0.98 o 
  -5   4  12        2.41        1.43      0.98 o 
  -4   4  12        0.08        0.25      0.55 o 
  -3   4  12       16.65       13.37      0.89 o 
  -2   4  12        0.28        0.44      0.48 o 
  -1   4  12       66.87       65.34      1.46 o 
   0   4  12       20.16       20.63      0.78 o 
   1   4  12        4.33        4.99      0.45 o 
   2   4  12        4.89        4.47      0.45 o 
   3   4  12        1.95        2.13      0.45 o 
   4   4  12        4.41        4.02      0.55 o 
   5   4  12       40.34       43.13      1.74 o 
   6   4  12       58.37       53.23      1.90 o 
   7   4  12        5.15        5.38      0.83 o 
   8   4  12       17.46       22.52      1.67 o 
  -5   5  12       11.32       14.30      1.36 o 
  -4   5  12      102.87      106.09      2.85 o 
  -3   5  12       29.93       31.82      1.67 o 
  -2   5  12       10.67       10.15      0.89 o 
  -1   5  12       45.41       42.44      1.52 o 
   0   5  12        8.52       10.67      0.66 o 
   1   5  12        2.35        2.94      0.47 o 
   2   5  12        0.06       -0.22      0.36 o 
   3   5  12        0.95        0.64      0.42 o 
   4   5  12       32.33       31.00      1.10 o 
   5   5  12       43.70       44.78      1.35 o 
   6   5  12        4.07        4.25      0.61 o 
   7   5  12       64.93       70.66      2.36 o 
   8   5  12       39.55       51.32      3.14 o 
  -4   6  12      108.54      108.25      3.13 o 
  -3   6  12        0.03        0.64      0.85 o 
  -2   6  12        4.93        6.11      0.94 o 
  -1   6  12        2.85        2.54      0.70 o 
   0   6  12        8.28        9.03      0.84 o 
   1   6  12        0.01       -0.13      0.41 o 
   2   6  12        9.14        5.43      0.61 o 
   3   6  12       66.08       58.63      1.58 o 
   4   6  12        7.15        5.71      0.67 o 
   5   6  12       44.84       47.32      1.60 o 
   6   6  12        7.21        7.27      0.76 o 
   7   6  12        7.06        9.96      1.07 o 
  -3   7  12        5.67        6.03      0.89 o 
  -2   7  12        6.39        5.64      0.83 o 
  -1   7  12        0.04       -0.54      0.58 o 
   0   7  12        0.50        0.45      0.63 o 
   1   7  12       45.98       43.14      1.64 o 
   2   7  12       34.40       35.94      1.25 o 
   3   7  12       28.15       29.03      1.16 o 
   4   7  12       15.75       14.88      0.96 o 
   5   7  12       48.42       52.91      1.66 o 
   6   7  12        1.85        2.71      0.64 o 
  -2   8  12        0.54        0.44      0.69 o 
  -1   8  12        3.23        1.66      0.90 o 
   0   8  12        0.21       -0.43      1.26 o 
   1   8  12        4.81        5.06      1.21 o 
   2   8  12        0.02       -0.59      0.78 o 
   3   8  12        3.04        2.45      0.63 o 
   4   8  12       71.24       74.70      2.85 o 
   5   8  12        1.53        3.13      0.83 o 
  -2  -8  13       17.47       19.77      2.02 o 
  -1  -8  13        4.85       10.40      1.50 o 
  -4  -7  13        2.94        4.19      1.18 o 
  -3  -7  13        3.45        1.98      1.10 o 
  -2  -7  13      106.60      122.05      4.69 o 
  -1  -7  13        3.63        4.17      1.15 o 
   0  -7  13        0.01       -0.77      0.83 o 
   2  -7  13       33.82       46.62      2.77 o 
   3  -7  13        4.45        6.87      1.52 o 
  -6  -6  13        5.38        4.95      1.11 o 
  -5  -6  13       13.18       12.76      3.22 o 
  -4  -6  13       18.18       14.12      1.12 o 
  -3  -6  13       34.40       35.50      1.50 o 
  -2  -6  13        2.96        2.52      1.09 o 
  -1  -6  13       70.07       83.82      3.47 o 
   0  -6  13        0.20        0.47      0.87 o 
   1  -6  13       43.18       46.05      1.70 o 
   2  -6  13        0.87        0.70      0.98 o 
   3  -6  13        0.33        1.49      1.00 o 
   4  -6  13       27.10       24.89      2.13 o 
  -6  -5  13        9.17       12.75      1.11 o 
  -5  -5  13        8.77        8.77      1.32 o 
  -4  -5  13        3.82        3.41      0.70 o 
  -3  -5  13       21.46       23.11      1.20 o 
  -2  -5  13        0.04        1.55      0.61 o 
  -1  -5  13      541.62      559.43     15.95 o 
   0  -5  13      786.15      817.18     16.09 o 
   1  -5  13       35.75       31.12      1.30 o 
   2  -5  13       29.72       33.93      1.39 o 
   3  -5  13       12.36       10.71      1.44 o 
   4  -5  13       11.15        8.34      1.48 o 
   5  -5  13        2.58        2.28      1.11 o 
  -7  -4  13        0.85        2.31      0.78 o 
  -6  -4  13        0.23       -0.59      0.62 o 
  -5  -4  13      125.30      120.92      3.16 o 
  -4  -4  13        0.55        0.83      0.76 o 
  -3  -4  13       36.27       32.00      1.29 o 
  -2  -4  13      629.55      626.21     12.27 o 
  -1  -4  13       27.68       26.22      1.64 o 
   0  -4  13        8.29        6.80      0.64 o 
   1  -4  13        2.36        2.16      0.50 o 
   2  -4  13        0.37        1.44      0.46 o 
   3  -4  13       17.00       15.73      0.98 o 
   4  -4  13        4.86        3.45      1.07 o 
   5  -4  13        9.66       11.05      1.59 o 
   6  -4  13        2.16        1.46      1.22 o 
  -7  -3  13        2.28        2.00      0.75 o 
  -6  -3  13       52.71       51.52      1.84 o 
  -5  -3  13       10.49        9.83      1.61 o 
  -4  -3  13        0.79        1.74      0.54 o 
  -3  -3  13       13.57       12.61      0.84 o 
  -2  -3  13       13.97       14.49      0.86 o 
  -1  -3  13       39.40       37.68      0.97 o 
   0  -3  13       27.47       23.97      0.98 o 
   1  -3  13        7.68        7.45      0.64 o 
   2  -3  13       53.62       45.89      1.51 o 
   3  -3  13       46.15       47.02      1.59 o 
   4  -3  13        6.33        7.17      0.80 o 
   5  -3  13        0.09       -0.68      0.86 o 
   6  -3  13       12.53       17.00      1.92 o 
   7  -3  13       21.04       24.83      2.25 o 
  -7  -2  13      136.02      145.56      5.33 o 
  -6  -2  13      137.39      142.34      3.53 o 
  -5  -2  13      237.56      221.59      4.91 o 
  -4  -2  13       35.10       38.54      2.80 o 
  -3  -2  13       35.53       30.36      1.16 o 
  -2  -2  13       40.54       47.51      1.42 o 
  -1  -2  13      432.64      420.36      6.74 o 
   0  -2  13       34.51       33.64      0.83 o 
   1  -2  13        6.39        6.22      1.08 o 
   2  -2  13      174.52      179.56      4.02 o 
   3  -2  13        0.35        0.16      0.43 o 
   4  -2  13      113.64      109.63      2.89 o 
   5  -2  13        1.05        1.17      0.59 o 
   6  -2  13        5.53        3.14      1.13 o 
   7  -2  13        3.67        5.46      1.31 o 
  -7  -1  13       36.36       45.64      2.61 o 
  -6  -1  13        1.92        0.49      0.80 o 
  -5  -1  13       74.76       75.53      2.14 o 
  -4  -1  13      203.27      213.95      4.63 o 
  -3  -1  13       76.28       85.23      2.15 o 
  -2  -1  13      239.44      261.10      5.33 o 
  -1  -1  13       55.83       51.15      1.10 o 
   0  -1  13       87.55       99.14      1.82 o 
   1  -1  13      283.48      267.47      5.57 o 
   2  -1  13      350.17      363.15      7.45 o 
   3  -1  13      242.24      233.35      5.11 o 
   4  -1  13       77.30       83.33      2.34 o 
   5  -1  13      320.59      313.08      7.70 o 
   6  -1  13       57.74       58.78      2.09 o 
   7  -1  13        2.09        1.36      1.05 o 
   8  -1  13       26.72       26.75      2.41 o 
  -5   0  13        6.11        7.82      1.09 o 
  -4   0  13       67.06       69.86      2.63 o 
  -3   0  13       90.27       91.28      3.13 o 
  -2   0  13        4.14        2.89      0.43 o 
  -1   0  13       46.37       52.17      1.13 o 
   0   0  13       91.77      105.14      1.92 o 
   1   0  13      150.93      163.59      2.80 o 
   2   0  13       27.69       28.35      1.09 o 
   3   0  13        4.39        4.32      0.59 o 
   4   0  13        6.89        5.49      0.66 o 
   5   0  13        9.29       10.92      1.06 o 
   6   0  13       27.51       28.63      1.44 o 
   7   0  13       13.41       15.05      1.18 o 
   8   0  13       17.88       22.52      2.11 o 
  -7   1  13       62.73       60.23      2.98 o 
  -6   1  13        7.54        5.70      1.19 o 
  -5   1  13        8.88        7.66      1.15 o 
  -4   1  13       57.44       55.94      2.39 o 
  -3   1  13       22.75       30.15      1.09 o 
  -2   1  13       12.89        9.58      0.52 o 
  -1   1  13       17.07       16.86      0.63 o 
   0   1  13        0.25        0.45      0.27 o 
   1   1  13      324.85      339.11      5.50 o 
   2   1  13        0.62        0.16      0.22 o 
   3   1  13       79.56       77.26      2.10 o 
   4   1  13       38.91       34.35      1.35 o 
   5   1  13        5.76        6.29      1.35 o 
   6   1  13      144.41      143.20      3.65 o 
   7   1  13       39.31       39.48      1.68 o 
   8   1  13       14.25       14.04      1.19 o 
  -7   2  13        6.01        6.73      1.31 o 
  -6   2  13      105.63      102.55      4.01 o 
  -5   2  13       22.77       26.43      1.79 o 
  -4   2  13      149.78      163.46      5.30 o 
  -3   2  13        7.03        6.26      0.61 o 
  -2   2  13      585.41      618.84      9.80 o 
  -1   2  13      457.95      464.27      7.44 o 
   0   2  13      112.76      130.74      2.38 o 
   1   2  13      363.22      379.01      6.14 o 
   2   2  13       46.14       58.32      1.29 o 
   3   2  13       20.62       17.79      0.77 o 
   4   2  13       23.00       22.21      1.09 o 
   5   2  13        6.32        5.15      0.75 o 
   6   2  13      137.80      145.34      3.71 o 
   7   2  13       51.40       48.74      1.89 o 
   8   2  13        0.08        0.51      1.01 o 
  -6   3  13       30.86       34.34      2.20 o 
  -5   3  13        9.07       11.64      1.35 o 
  -4   3  13       20.92       20.29      1.47 o 
  -3   3  13        1.99        1.88      0.52 o 
  -2   3  13       46.24       46.40      1.50 o 
  -1   3  13       11.36       10.48      0.80 o 
   0   3  13       66.72       65.52      1.45 o 
   1   3  13      224.60      227.57      3.91 o 
   2   3  13      140.88      134.81      2.51 o 
   3   3  13      143.03      145.75      3.61 o 
   4   3  13        2.12        2.44      0.41 o 
   5   3  13       33.22       34.26      1.42 o 
   6   3  13      114.58      112.04      4.44 o 
   7   3  13        6.17        7.22      0.87 o 
   8   3  13        0.75        1.15      0.69 o 
  -6   4  13       51.09       49.78      2.61 o 
  -5   4  13        0.00       -1.01      0.79 o 
  -4   4  13       59.36       57.03      1.84 o 
  -3   4  13       23.88       24.33      1.17 o 
  -2   4  13       61.05       66.80      1.94 o 
  -1   4  13       10.54       11.95      0.94 o 
   0   4  13        1.12        2.72      1.77 o 
   1   4  13        8.35        9.28      0.56 o 
   2   4  13        6.20        4.76      0.54 o 
   3   4  13      180.74      194.19      3.52 o 
   4   4  13        5.47        5.49      0.97 o 
   5   4  13        5.39        3.64      1.28 o 
   6   4  13        0.22        0.83      0.84 o 
   7   4  13        0.25        0.47      1.12 o 
   8   4  13        0.79        0.71      0.98 o 
  -5   5  13        1.46        3.17      1.15 o 
  -4   5  13       75.77       74.81      2.48 o 
  -3   5  13        0.72        0.49      0.58 o 
  -2   5  13       75.64       72.52      2.13 o 
  -1   5  13       46.76       46.88      1.63 o 
   0   5  13        0.57        0.86      0.38 o 
   1   5  13       29.62       33.10      1.18 o 
   2   5  13       13.66       12.26      0.70 o 
   3   5  13       43.08       39.96      1.20 o 
   4   5  13       44.96       45.82      1.34 o 
   5   5  13        0.78        0.43      0.64 o 
   6   5  13       13.02       13.49      1.15 o 
   7   5  13        1.24        2.20      0.75 o 
  -4   6  13        3.25        3.76      0.84 o 
  -3   6  13       34.27       32.62      1.78 o 
  -2   6  13       26.91       27.77      1.36 o 
  -1   6  13        7.09        4.89      0.79 o 
   0   6  13       36.02       34.31      1.73 o 
   1   6  13       13.66       13.69      0.80 o 
   2   6  13        1.87        0.71      0.47 o 
   3   6  13       73.81       71.63      2.02 o 
   4   6  13        1.28        1.61      0.55 o 
   5   6  13       12.86       11.52      1.28 o 
   6   6  13       45.08       43.77      1.48 o 
   7   6  13        1.63        1.82      0.77 o 
  -3   7  13        5.40        4.75      0.89 o 
  -2   7  13        0.12        0.91      1.18 o 
  -1   7  13        0.85        0.59      0.62 o 
   0   7  13        1.73        1.18      0.68 o 
   1   7  13        3.67        2.38      0.72 o 
   2   7  13        3.61        3.11      0.60 o 
   3   7  13       12.78       14.33      0.91 o 
   4   7  13        0.59        0.22      0.58 o 
   5   7  13        9.70        8.96      0.88 o 
   6   7  13        7.17       10.23      0.89 o 
  -1   8  13        5.01        4.62      0.99 o 
   0   8  13        7.92        5.60      0.90 o 
   1   8  13        0.04       -0.85      0.62 o 
   2   8  13        0.97       -0.20      1.20 o 
   3   8  13       17.38       15.52      1.29 o 
   4   8  13        0.44        0.77      0.63 o 
   5   8  13        0.60        1.05      0.67 o 
  -4  -7  14       20.35       24.51      2.06 o 
  -3  -7  14        6.36        5.98      1.36 o 
  -2  -7  14        2.37        1.28      1.08 o 
  -1  -7  14        8.97       11.53      1.42 o 
   0  -7  14        0.00        0.65      0.92 o 
   1  -7  14        0.47        0.42      0.89 o 
   2  -7  14        9.69        9.21      1.53 o 
  -5  -6  14        0.62       -0.42      0.66 o 
  -4  -6  14       11.29       12.55      1.06 o 
  -3  -6  14        1.91        2.82      1.08 o 
  -2  -6  14      117.69      121.88      4.59 o 
  -1  -6  14        0.01        0.65      0.95 o 
   0  -6  14       10.49        9.54      1.26 o 
   1  -6  14       42.23       47.44      1.75 o 
   2  -6  14        0.48        2.85      0.83 o 
   3  -6  14        9.56       13.14      1.75 o 
   4  -6  14       11.68       15.56      1.97 o 
  -6  -5  14        3.12        2.09      0.97 o 
  -5  -5  14        0.51        0.56      0.94 o 
  -4  -5  14       53.97       50.99      2.09 o 
  -3  -5  14       40.09       46.42      2.26 o 
  -2  -5  14      121.26      109.33      4.10 o 
  -1  -5  14      160.11      154.91      5.26 o 
   0  -5  14      334.50      334.55      9.98 o 
   1  -5  14      265.02      269.32      5.90 o 
   2  -5  14       32.89       28.99      1.33 o 
   3  -5  14        2.59        2.13      0.62 o 
   4  -5  14       45.70       39.57      2.62 o 
   5  -5  14        0.29        0.97      1.13 o 
  -7  -4  14        6.94        5.37      0.85 o 
  -6  -4  14        3.02        2.41      1.04 o 
  -5  -4  14        6.12        6.50      0.93 o 
  -4  -4  14        1.15        1.70      0.62 o 
  -3  -4  14       39.66       35.14      1.43 o 
  -2  -4  14        1.37        2.21      0.63 o 
  -1  -4  14       11.52        8.80      1.15 o 
   0  -4  14       54.89       55.55      1.78 o 
   1  -4  14       33.57       35.89      1.35 o 
   2  -4  14        3.74        1.24      0.51 o 
   3  -4  14       11.43        9.20      0.84 o 
   4  -4  14       28.42       24.45      1.24 o 
   5  -4  14        3.26        1.69      1.12 o 
   6  -4  14        1.70        2.23      1.32 o 
  -7  -3  14       39.46       42.92      1.74 o 
  -6  -3  14       13.69       14.39      1.11 o 
  -5  -3  14       21.28       15.49      1.03 o 
  -4  -3  14        6.91        4.87      0.65 o 
  -3  -3  14        0.02       -0.59      0.43 o 
  -2  -3  14       68.63       67.82      1.89 o 
  -1  -3  14       18.08       15.21      1.30 o 
   0  -3  14        6.54        7.59      1.29 o 
   1  -3  14        1.29        0.83      0.42 o 
   2  -3  14        6.29        8.96      0.75 o 
   3  -3  14        5.47        5.41      1.55 o 
   4  -3  14      131.70      129.32      3.33 o 
   5  -3  14        1.58        2.27      1.04 o 
   6  -3  14       20.34       19.36      2.09 o 
  -7  -2  14        7.00        9.41      1.47 o 
  -6  -2  14      155.41      156.37      3.81 o 
  -5  -2  14       37.11       43.07      1.57 o 
  -4  -2  14       82.67       70.59      2.03 o 
  -3  -2  14        8.90        9.05      0.72 o 
  -2  -2  14       82.52       78.12      2.62 o 
  -1  -2  14      661.78      633.91      9.99 o 
   0  -2  14        0.06        0.05      0.33 o 
   1  -2  14       60.93       51.46      1.55 o 
   2  -2  14        0.54        0.11      0.38 o 
   3  -2  14       29.49       26.08      1.17 o 
   4  -2  14        3.23        4.45      0.70 o 
   5  -2  14       17.20       14.41      1.05 o 
   6  -2  14       34.66       39.86      2.60 o 
   7  -2  14        4.19        5.40      1.45 o 
  -7  -1  14       29.64       30.18      2.11 o 
  -6  -1  14       19.54       16.66      1.61 o 
  -5  -1  14        5.22        7.13      0.76 o 
  -4  -1  14      162.64      161.40      3.68 o 
  -3  -1  14       69.05       73.96      1.97 o 
  -2  -1  14        0.69        1.26      0.47 o 
  -1  -1  14       67.14       62.84      1.63 o 
   0  -1  14       72.48       69.64      1.81 o 
   1  -1  14       63.20       68.82      1.85 o 
   2  -1  14      203.48      224.63      4.88 o 
   3  -1  14       35.89       41.63      1.45 o 
   4  -1  14        0.22        1.23      0.57 o 
   5  -1  14        0.73        0.99      0.64 o 
   6  -1  14       38.71       42.00      1.89 o 
   7  -1  14       13.40       12.11      1.75 o 
  -7   0  14       36.41       47.49      2.66 o 
  -4   0  14        0.05        0.34      0.61 o 
  -3   0  14        0.07       -0.56      0.37 o 
  -2   0  14       19.74       18.31      0.82 o 
  -1   0  14        0.56        0.62      0.51 o 
   0   0  14       11.79       17.36      0.60 o 
   1   0  14      253.85      267.84      5.61 o 
   2   0  14      140.20      137.30      6.18 o 
   3   0  14       13.55       14.29      0.86 o 
   4   0  14       10.16       11.13      0.87 o 
   5   0  14      126.05      124.33      3.98 o 
   6   0  14       77.37       73.64      2.37 o 
   7   0  14        0.04        0.21      0.59 o 
   8   0  14       18.20       17.61      1.83 o 
  -7   1  14        0.02        0.26      0.99 o 
  -6   1  14       33.48       33.71      2.14 o 
  -5   1  14       42.63       38.58      2.07 o 
  -4   1  14        2.99        3.08      0.80 o 
  -3   1  14       61.61       65.04      2.43 o 
  -2   1  14        5.35        5.65      0.45 o 
  -1   1  14       41.58       47.26      1.12 o 
   0   1  14      524.29      547.47      8.68 o 
   1   1  14       31.29       37.47      0.93 o 
   2   1  14       79.35       81.40      2.14 o 
   3   1  14        0.01       -0.14      0.37 o 
   4   1  14       13.35       12.04      0.89 o 
   5   1  14       67.33       69.82      2.18 o 
   6   1  14        2.79        2.35      0.71 o 
   7   1  14        3.71        4.49      0.81 o 
   8   1  14        0.51        1.47      0.71 o 
  -6   2  14        1.28        1.66      0.98 o 
  -5   2  14       18.67       18.63      1.64 o 
  -4   2  14       33.48       31.95      1.87 o 
  -3   2  14        3.51        5.23      0.62 o 
  -2   2  14       39.57       35.28      1.01 o 
  -1   2  14      116.94      114.60      2.18 o 
   0   2  14       18.18       20.92      0.74 o 
   1   2  14      132.25      132.40      2.42 o 
   2   2  14        0.74        0.35      0.28 o 
   3   2  14        0.40        1.93      1.44 o 
   4   2  14       34.41       31.30      1.28 o 
   5   2  14      203.10      189.51      4.48 o 
   6   2  14       71.76       75.21      2.38 o 
   7   2  14        0.86        0.38      0.61 o 
   8   2  14        7.88        6.84      1.06 o 
  -6   3  14        9.57       10.94      1.43 o 
  -5   3  14      119.28      117.55      4.32 o 
  -4   3  14       81.56       92.78      3.48 o 
  -3   3  14       17.86       16.95      0.95 o 
  -2   3  14      429.09      427.31      9.07 o 
  -1   3  14      514.13      533.51      8.57 o 
   0   3  14       27.55       27.76      0.90 o 
   1   3  14        0.12        1.24      0.64 o 
   2   3  14        3.82        3.30      0.41 o 
   3   3  14       12.11       13.47      0.69 o 
   4   3  14      175.19      166.53      3.96 o 
   5   3  14        7.13        6.55      2.16 o 
   6   3  14        7.02        5.74      1.24 o 
   7   3  14        8.51        7.10      0.92 o 
   8   3  14        0.04        0.07      1.12 o 
  -5   4  14        1.40        0.52      0.90 o 
  -4   4  14        0.64        0.80      0.83 o 
  -3   4  14       15.41       15.29      1.28 o 
  -2   4  14       57.67       53.13      1.70 o 
  -1   4  14      429.32      430.57      8.66 o 
   0   4  14       17.21       16.45      0.77 o 
   1   4  14        1.97        1.27      0.53 o 
   2   4  14        0.21        0.57      0.37 o 
   3   4  14        4.24        4.41      0.51 o 
   4   4  14       37.51       36.72      1.15 o 
   5   4  14        2.52        1.24      0.61 o 
   6   4  14       13.99       14.56      1.08 o 
   7   4  14       32.98       32.86      1.57 o 
  -5   5  14      115.48      121.58      4.58 o 
  -4   5  14       10.21       10.80      0.99 o 
  -3   5  14       24.87       23.82      1.26 o 
  -2   5  14       24.75       22.02      1.18 o 
  -1   5  14      104.33      103.09      2.71 o 
   0   5  14       42.90       36.55      1.42 o 
   1   5  14       18.76       14.86      1.36 o 
   2   5  14        0.52        0.16      0.39 o 
   3   5  14      100.06      104.05      2.31 o 
   4   5  14       39.04       38.29      1.53 o 
   5   5  14        6.07        5.17      0.86 o 
   6   5  14        0.95        1.17      1.25 o 
   7   5  14       21.58       24.59      1.47 o 
  -4   6  14        5.21        3.61      1.19 o 
  -3   6  14       47.62       48.74      1.82 o 
  -2   6  14        2.79        1.51      0.67 o 
  -1   6  14        0.00       -0.43      0.71 o 
   0   6  14        0.00        0.60      0.59 o 
   1   6  14        0.04       -0.47      1.31 o 
   2   6  14        0.08        0.28      0.46 o 
   3   6  14        6.70        7.37      0.70 o 
   4   6  14        5.86        6.43      0.72 o 
   5   6  14       20.92       22.29      1.28 o 
   6   6  14        3.57        5.70      1.44 o 
   7   6  14       13.87       15.49      1.78 o 
  -3   7  14        6.77        6.24      1.41 o 
  -2   7  14        4.43        4.33      0.84 o 
  -1   7  14        7.48        5.59      0.88 o 
   0   7  14       15.50       14.39      1.09 o 
   1   7  14        3.49        2.96      0.83 o 
   2   7  14       13.62       13.03      1.10 o 
   3   7  14        7.24        7.86      1.04 o 
   4   7  14       94.39      110.34      2.79 o 
   5   7  14        0.32       -0.46      0.57 o 
   6   7  14        5.81        7.61      0.84 o 
  -1   8  14        0.27       -0.98      0.65 o 
   0   8  14        1.80        0.76      0.76 o 
   1   8  14        0.84       -0.75      0.80 o 
   2   8  14        0.07       -1.04      0.69 o 
   3   8  14       14.45       12.32      1.18 o 
   4   8  14       33.60       35.65      2.23 o 
  -3  -7  15        0.13       -0.25      1.05 o 
  -2  -7  15       12.26       14.68      1.67 o 
  -1  -7  15       27.23       28.34      1.99 o 
   0  -7  15        4.58        3.49      1.08 o 
   1  -7  15        3.88        3.75      1.07 o 
  -5  -6  15        4.14        1.55      0.76 o 
  -4  -6  15        3.81        3.85      1.18 o 
  -3  -6  15        8.50        7.38      1.38 o 
  -2  -6  15       14.42       11.95      1.50 o 
  -1  -6  15        4.18        6.43      1.19 o 
   0  -6  15        1.22        2.39      0.96 o 
   1  -6  15        4.46        6.30      1.14 o 
   2  -6  15      117.24      116.15      3.16 o 
   3  -6  15       23.19       20.44      1.99 o 
  -6  -5  15       33.44       34.69      1.63 o 
  -5  -5  15       18.11       14.82      1.13 o 
  -4  -5  15       61.84       58.67      2.00 o 
  -3  -5  15       23.52       18.60      1.64 o 
  -2  -5  15      300.90      296.59      9.15 o 
  -1  -5  15       22.97       18.22      1.58 o 
   0  -5  15       11.81       14.10      1.45 o 
   1  -5  15       75.48       83.99      2.43 o 
   2  -5  15       91.58       90.94      2.60 o 
   3  -5  15       22.60       23.68      1.26 o 
   4  -5  15        3.55        2.24      1.19 o 
   5  -5  15        4.10        1.79      1.16 o 
  -6  -4  15       15.39       16.48      1.22 o 
  -5  -4  15        1.82        0.59      0.64 o 
  -4  -4  15       31.79       29.15      1.36 o 
  -3  -4  15       63.44       63.52      1.97 o 
  -2  -4  15        1.40        2.56      0.95 o 
  -1  -4  15       31.04       29.89      1.79 o 
   0  -4  15        3.50        4.53      0.93 o 
   1  -4  15        4.19        3.66      0.92 o 
   2  -4  15       86.73       84.59      2.39 o 
   3  -4  15        3.36        2.98      0.64 o 
   4  -4  15        2.38        2.17      0.63 o 
   5  -4  15       21.47       20.98      2.08 o 
   6  -4  15        0.37        0.79      1.23 o 
  -7  -3  15        2.38        1.75      0.76 o 
  -6  -3  15        2.72        1.54      0.70 o 
  -5  -3  15       48.33       40.12      2.62 o 
  -4  -3  15       60.46       55.25      1.80 o 
  -3  -3  15        3.03        2.52      0.79 o 
  -2  -3  15        5.21        4.80      1.25 o 
  -1  -3  15      484.02      475.46     13.61 o 
   0  -3  15      264.87      271.24      8.04 o 
   1  -3  15       18.92       20.29      0.99 o 
   2  -3  15        0.49        1.55      0.48 o 
   3  -3  15       17.68       16.48      1.51 o 
   4  -3  15       35.14       40.99      1.63 o 
   5  -3  15        4.54        4.34      0.75 o 
   6  -3  15       43.37       49.02      3.04 o 
  -7  -2  15        0.05       -0.83      0.88 o 
  -6  -2  15       20.90       25.98      1.32 o 
  -5  -2  15       45.79       37.02      1.46 o 
  -4  -2  15       12.92        7.97      0.78 o 
  -3  -2  15       97.68       96.11      2.76 o 
  -2  -2  15      546.84      531.86     10.42 o 
  -1  -2  15       60.57       49.86      1.44 o 
   0  -2  15       25.89       24.08      1.34 o 
   1  -2  15       20.13       20.54      0.94 o 
   2  -2  15       12.13       12.60      0.85 o 
   3  -2  15       21.28       16.05      2.23 o 
   4  -2  15       15.62       17.90      1.12 o 
   5  -2  15        1.21        2.65      0.77 o 
   6  -2  15       41.84       40.02      1.74 o 
   7  -2  15        2.30        2.15      1.27 o 
  -7  -1  15       29.53       32.56      2.21 o 
  -6  -1  15        1.11        2.21      1.00 o 
  -5  -1  15        7.40        6.04      0.75 o 
  -4  -1  15       93.75       92.66      2.43 o 
  -3  -1  15       46.45       41.92      1.38 o 
  -2  -1  15      191.81      195.52      4.19 o 
  -1  -1  15       55.71       58.73      2.17 o 
   0  -1  15      276.24      267.66     10.78 o 
   1  -1  15      137.89      142.73      3.30 o 
   2  -1  15       24.11       22.10      1.01 o 
   3  -1  15      127.35      126.94      3.16 o 
   4  -1  15      349.10      340.84      7.30 o 
   5  -1  15        1.97        0.94      0.64 o 
   6  -1  15       23.97       28.96      1.82 o 
   7  -1  15        0.27        1.09      1.08 o 
  -7   0  15        4.80        3.39      1.21 o 
  -6   0  15        4.33        5.38      1.24 o 
  -5   0  15       17.74       14.33      1.41 o 
  -4   0  15       44.05       41.50      3.38 o 
  -3   0  15        0.03       -0.50      0.63 o 
  -2   0  15       49.99       54.00      1.54 o 
  -1   0  15        0.04        0.86      0.30 o 
   0   0  15        2.34        2.15      0.32 o 
   1   0  15       83.97       90.86      2.30 o 
   2   0  15       10.08       12.45      0.79 o 
   3   0  15        0.52        0.39      0.42 o 
   4   0  15        1.22        1.44      0.83 o 
   5   0  15        3.46        3.29      0.72 o 
   6   0  15        8.44        6.62      0.90 o 
   7   0  15       15.15       13.90      1.90 o 
  -6   1  15       14.16       12.82      1.47 o 
  -5   1  15       37.10       39.17      2.17 o 
  -4   1  15        1.93        2.65      0.87 o 
  -3   1  15       15.90       17.27      0.88 o 
  -2   1  15      193.48      198.69      3.45 o 
  -1   1  15        2.18        4.01      0.43 o 
   0   1  15       98.57       81.58      1.63 o 
   1   1  15       35.11       30.77      0.84 o 
   2   1  15        0.00        0.34      0.39 o 
   3   1  15       14.93       12.85      1.06 o 
   4   1  15       26.39       26.42      1.23 o 
   5   1  15       12.62       12.99      1.06 o 
   6   1  15       80.79       72.83      2.58 o 
   7   1  15        1.96        0.54      0.64 o 
   8   1  15        0.15        0.80      0.69 o 
  -6   2  15       40.06       42.96      2.40 o 
  -5   2  15        1.32        1.97      0.95 o 
  -4   2  15        9.40        8.12      1.17 o 
  -3   2  15       45.67       48.31      2.16 o 
  -2   2  15      161.54      165.26      2.98 o 
  -1   2  15        2.29        3.59      0.45 o 
   0   2  15       99.92       92.39      1.85 o 
   1   2  15      168.07      166.63      3.63 o 
   2   2  15       12.14       11.35      0.81 o 
   3   2  15       21.34       22.40      1.39 o 
   4   2  15        4.45        3.73      0.64 o 
   5   2  15       35.12       43.16      1.70 o 
   6   2  15        5.91        4.72      0.78 o 
   7   2  15        0.01       -0.63      0.59 o 
   8   2  15        0.01       -0.68      0.63 o 
  -6   3  15        0.01        0.76      1.00 o 
  -5   3  15       83.18       79.06      3.31 o 
  -4   3  15       79.65       86.86      3.38 o 
  -3   3  15        0.01       -0.18      0.52 o 
  -2   3  15       47.18       48.61      1.63 o 
  -1   3  15        6.08        8.21      0.61 o 
   0   3  15       72.96       74.60      1.63 o 
   1   3  15      159.74      157.35      2.89 o 
   2   3  15      381.47      372.98      6.18 o 
   3   3  15      101.93      107.02      3.02 o 
   4   3  15        2.01        0.79      0.53 o 
   5   3  15       13.95       14.96      1.95 o 
   6   3  15        0.72        1.94      0.97 o 
   7   3  15        1.30        1.48      1.05 o 
  -5   4  15       26.20       28.08      2.06 o 
  -4   4  15      134.14      132.65      4.70 o 
  -3   4  15       16.16       14.43      1.02 o 
  -2   4  15       15.06       19.01      1.08 o 
  -1   4  15        4.97        4.78      0.70 o 
   0   4  15        5.44        4.35      0.51 o 
   1   4  15        5.00        3.30      0.63 o 
   2   4  15       26.78       31.72      1.14 o 
   3   4  15        2.44        3.64      0.49 o 
   4   4  15       14.39       14.28      1.00 o 
   5   4  15       11.59       11.64      1.01 o 
   6   4  15       22.03       21.52      1.28 o 
   7   4  15       11.45        9.82      1.05 o 
  -4   5  15        0.91        0.67      0.92 o 
  -3   5  15        8.42        8.50      0.90 o 
  -2   5  15       51.84       48.42      1.72 o 
  -1   5  15      212.31      220.77      6.13 o 
   0   5  15        0.33        1.09      0.59 o 
   1   5  15       66.91       67.65      1.64 o 
   2   5  15        9.75        8.55      0.66 o 
   3   5  15        7.27        7.56      0.92 o 
   4   5  15       22.78       22.45      0.97 o 
   5   5  15        3.52        5.00      1.72 o 
   6   5  15        0.99        2.58      0.76 o 
   7   5  15        0.68        0.74      1.38 o 
  -3   6  15        7.49        6.13      0.91 o 
  -2   6  15        0.90        0.33      0.69 o 
  -1   6  15       42.45       41.55      1.67 o 
   0   6  15       16.68       17.95      1.10 o 
   1   6  15       22.50       22.74      1.26 o 
   2   6  15        0.42        0.82      0.47 o 
   3   6  15       11.71        9.80      0.78 o 
   4   6  15        5.34        5.46      0.83 o 
   5   6  15        0.11       -0.10      1.20 o 
   6   6  15       26.78       29.14      1.58 o 
  -2   7  15        0.01       -0.08      0.73 o 
  -1   7  15       12.12       13.31      1.11 o 
   0   7  15        1.15        0.66      0.68 o 
   1   7  15        3.61        0.85      0.71 o 
   2   7  15        0.20        0.64      0.69 o 
   3   7  15       12.45       12.31      0.92 o 
   4   7  15        1.82        2.26      0.66 o 
   5   7  15       16.97       15.90      1.35 o 
   0   8  15       12.71       10.43      1.10 o 
   1   8  15        2.34        0.35      0.71 o 
   2   8  15        5.85        3.42      0.88 o 
   3   8  15        5.52        4.66      0.91 o 
  -2  -7  16        1.79        1.94      1.14 o 
  -1  -7  16        1.89        2.26      1.10 o 
   0  -7  16        4.35        5.21      1.18 o 
   1  -7  16        9.71        9.27      1.36 o 
  -4  -6  16        0.36        0.56      1.04 o 
  -3  -6  16        0.55       -0.13      0.88 o 
  -2  -6  16        2.00        0.76      0.93 o 
  -1  -6  16        1.19        2.26      0.97 o 
   0  -6  16       27.83       28.88      1.98 o 
   1  -6  16       33.67       39.90      2.30 o 
   2  -6  16       10.21       15.53      1.17 o 
   3  -6  16       17.46       19.25      1.93 o 
  -5  -5  16        0.03       -0.22      1.12 o 
  -4  -5  16       31.40       30.95      2.17 o 
  -3  -5  16        2.38        1.51      0.94 o 
  -2  -5  16        1.42        0.32      0.93 o 
  -1  -5  16        0.00       -0.07      0.90 o 
   0  -5  16       30.36       30.02      1.89 o 
   1  -5  16        2.50        1.31      0.92 o 
   2  -5  16       14.99       16.12      1.14 o 
   3  -5  16        0.57       -0.28      0.56 o 
   4  -5  16        7.79        9.10      1.60 o 
  -6  -4  16        7.65        7.88      0.97 o 
  -5  -4  16        0.01        0.47      0.64 o 
  -4  -4  16       10.76       10.06      0.94 o 
  -3  -4  16       35.10       35.03      2.14 o 
  -2  -4  16      275.61      242.49      7.64 o 
  -1  -4  16       61.92       59.87      2.72 o 
   0  -4  16       19.95       23.36      1.70 o 
   1  -4  16       31.93       35.88      1.41 o 
   2  -4  16        0.12        0.80      0.57 o 
   3  -4  16        5.27        3.87      0.69 o 
   4  -4  16       36.50       31.09      1.47 o 
   5  -4  16        0.71       -0.32      0.93 o 
  -6  -3  16        2.91        1.94      1.14 o 
  -5  -3  16        2.19        3.15      0.89 o 
  -4  -3  16       11.64       15.41      1.03 o 
  -3  -3  16      177.85      164.08      5.04 o 
  -2  -3  16       12.18        6.32      1.10 o 
  -1  -3  16      377.17      345.94     10.25 o 
   0  -3  16       29.45       30.56      1.83 o 
   1  -3  16        9.30        6.22      0.66 o 
   2  -3  16        2.43        1.37      0.51 o 
   3  -3  16       12.53       12.67      0.92 o 
   4  -3  16        1.46        2.05      0.63 o 
   5  -3  16        0.76        0.52      0.62 o 
   6  -3  16        1.81        1.99      1.13 o 
  -6  -2  16       34.26       33.93      1.51 o 
  -5  -2  16       44.17       47.14      1.70 o 
  -4  -2  16       19.88       21.00      1.08 o 
  -3  -2  16       14.27       10.79      1.34 o 
  -2  -2  16       61.02       61.44      1.76 o 
  -1  -2  16        1.07        0.50      0.68 o 
   0  -2  16      105.64      107.12      2.63 o 
   1  -2  16       51.19       52.13      1.62 o 
   2  -2  16       67.97       61.96      1.91 o 
   3  -2  16        4.62        5.62      0.74 o 
   4  -2  16       29.62       25.83      1.88 o 
   5  -2  16        0.00        0.36      0.60 o 
   6  -2  16       15.36       14.14      1.19 o 
  -6  -1  16      102.22       99.79      4.03 o 
  -5  -1  16        8.86       11.21      0.93 o 
  -4  -1  16       48.27       40.89      1.47 o 
  -3  -1  16       47.55       44.41      1.47 o 
  -2  -1  16       59.70       60.34      2.59 o 
  -1  -1  16       47.28       47.60      2.22 o 
   0  -1  16        0.44        0.57      0.36 o 
   1  -1  16       69.31       71.79      1.99 o 
   2  -1  16       24.13       21.87      1.01 o 
   3  -1  16       65.69       63.62      1.95 o 
   4  -1  16       40.46       38.28      2.24 o 
   5  -1  16        5.41        4.55      0.78 o 
   6  -1  16        8.71       10.59      1.65 o 
   7  -1  16       37.56       40.07      2.66 o 
  -6   0  16        0.04        0.71      0.92 o 
  -5   0  16       66.49       64.94      2.92 o 
  -4   0  16      181.42      167.64      3.84 o 
  -3   0  16        8.59       10.70      0.79 o 
  -2   0  16       31.58       30.58      1.17 o 
  -1   0  16      120.28      119.73      2.23 o 
   0   0  16       11.10       11.56      0.79 o 
   1   0  16       78.64       81.28      2.14 o 
   2   0  16        3.03        2.20      0.50 o 
   3   0  16       25.70       26.40      1.76 o 
   4   0  16       52.25       55.36      2.66 o 
   5   0  16        0.33       -0.18      0.54 o 
   6   0  16       31.16       27.56      1.78 o 
   7   0  16        4.09        3.06      0.78 o 
  -6   1  16       14.47       16.85      1.67 o 
  -5   1  16       69.46       68.62      2.96 o 
  -4   1  16        2.66        2.63      0.87 o 
  -3   1  16       69.92       71.45      2.13 o 
  -2   1  16      153.05      150.26      3.37 o 
  -1   1  16        5.18        4.87      0.48 o 
   0   1  16       17.08       16.97      0.68 o 
   1   1  16        1.13        0.60      0.79 o 
   2   1  16       18.75       23.18      1.50 o 
   3   1  16       33.60       30.75      1.61 o 
   4   1  16       36.87       38.79      1.51 o 
   5   1  16      195.26      196.33      4.71 o 
   6   1  16        8.94        8.22      0.95 o 
   7   1  16        2.16        0.18      1.19 o 
  -6   2  16        1.21        1.19      0.94 o 
  -5   2  16       25.50       26.54      1.88 o 
  -4   2  16        4.65        3.39      0.97 o 
  -3   2  16       82.52       85.26      3.18 o 
  -2   2  16      161.97      168.95      3.08 o 
  -1   2  16        8.84        9.02      1.06 o 
   0   2  16      533.79      544.37      8.73 o 
   1   2  16       21.08       20.73      0.78 o 
   2   2  16       91.98       83.23      2.27 o 
   3   2  16       30.61       30.14      1.28 o 
   4   2  16       39.75       40.18      1.52 o 
   5   2  16       68.17       63.95      2.13 o 
   6   2  16        0.17       -0.36      0.81 o 
   7   2  16        1.17        1.70      0.71 o 
  -5   3  16        0.32        1.02      0.90 o 
  -4   3  16       15.00       14.10      1.51 o 
  -3   3  16       68.67       66.50      2.83 o 
  -2   3  16       73.85       79.07      2.27 o 
  -1   3  16      563.67      603.95      9.70 o 
   0   3  16       75.52       69.31      1.57 o 
   1   3  16        1.33        1.19      0.38 o 
   2   3  16        2.58        4.27      0.49 o 
   3   3  16       28.19       24.38      1.19 o 
   4   3  16       18.58       23.01      3.11 o 
   5   3  16        0.48        1.33      0.79 o 
   6   3  16        8.02        6.74      1.32 o 
   7   3  16        2.68        2.99      1.15 o 
  -5   4  16        6.62        4.00      1.21 o 
  -4   4  16        7.94       11.06      1.45 o 
  -3   4  16       14.91       15.60      1.09 o 
  -2   4  16       89.28       91.00      2.46 o 
  -1   4  16       69.56       71.80      2.84 o 
   0   4  16      245.68      233.31      4.14 o 
   1   4  16        0.70        1.55      0.42 o 
   2   4  16      106.58      103.93      2.18 o 
   3   4  16       50.97       48.78      1.78 o 
   4   4  16       15.71       12.97      1.04 o 
   5   4  16       17.67       17.46      1.24 o 
   6   4  16        7.11       10.18      1.03 o 
   7   4  16       15.66       17.53      2.36 o 
  -4   5  16        9.91        8.53      1.36 o 
  -3   5  16        0.55       -0.21      0.89 o 
  -2   5  16        1.07        0.80      0.67 o 
  -1   5  16       85.86       87.21      2.46 o 
   0   5  16        0.05       -1.05      1.56 o 
   1   5  16        0.27        0.48      0.44 o 
   2   5  16        7.26        7.43      0.89 o 
   3   5  16        0.08       -0.12      0.41 o 
   4   5  16        0.99        0.54      0.63 o 
   5   5  16        0.69        0.96      0.67 o 
   6   5  16        7.96        6.73      0.95 o 
   7   5  16        0.12        0.71      1.02 o 
  -3   6  16       84.00       87.67      2.65 o 
  -2   6  16        3.97        2.11      0.73 o 
  -1   6  16        3.44        5.31      0.84 o 
   0   6  16        0.02       -0.67      0.60 o 
   1   6  16       47.95       46.33      1.75 o 
   2   6  16        0.47        0.01      0.48 o 
   3   6  16        0.01       -0.21      0.49 o 
   4   6  16        1.59        1.53      0.56 o 
   5   6  16        3.09        2.00      0.76 o 
   6   6  16        2.54        1.97      1.45 o 
  -2   7  16       16.51       12.90      1.17 o 
  -1   7  16        2.73        2.11      1.47 o 
   0   7  16        0.01       -0.22      0.67 o 
   1   7  16        3.55        3.29      1.40 o 
   2   7  16        0.00       -0.80      1.31 o 
   3   7  16        0.73       -0.75      0.50 o 
   4   7  16       46.82       48.07      1.58 o 
   5   7  16       13.46       15.60      2.07 o 
   1   8  16        0.68       -0.62      0.92 o 
   2   8  16        2.10        1.66      1.07 o 
  -4  -6  17        5.91        7.58      1.44 o 
  -3  -6  17        0.57       -0.70      0.97 o 
  -2  -6  17       10.93       13.70      1.63 o 
  -1  -6  17       15.73       13.42      1.56 o 
   0  -6  17       40.98       41.56      2.34 o 
   1  -6  17        0.21       -0.38      0.86 o 
   2  -6  17        5.21        8.23      1.27 o 
  -5  -5  17       13.17       17.23      1.84 o 
  -4  -5  17        6.85        4.48      1.17 o 
  -3  -5  17       12.31       11.65      1.52 o 
  -2  -5  17       13.92       16.31      1.67 o 
  -1  -5  17        1.73        0.48      0.94 o 
   0  -5  17       79.60       80.89      3.45 o 
   1  -5  17        0.75        0.63      0.88 o 
   2  -5  17       12.03       12.15      1.04 o 
   3  -5  17        0.00        0.38      0.62 o 
   4  -5  17        1.32        1.59      1.16 o 
  -5  -4  17        2.01        1.17      0.69 o 
  -4  -4  17        1.04       -0.16      0.95 o 
  -3  -4  17        4.00        2.93      1.00 o 
  -2  -4  17        2.83        3.51      1.06 o 
  -1  -4  17      116.60      109.41      4.14 o 
   0  -4  17      261.23      269.33      8.38 o 
   1  -4  17       83.82       79.26      2.30 o 
   2  -4  17      290.13      271.61      6.03 o 
   3  -4  17        2.79        2.03      0.64 o 
   4  -4  17        2.78        1.78      0.68 o 
   5  -4  17        0.39        1.13      1.16 o 
  -6  -3  17        2.55        2.36      0.74 o 
  -5  -3  17        0.41       -0.36      0.58 o 
  -4  -3  17        0.61       -0.17      1.51 o 
  -3  -3  17       28.58       24.81      1.79 o 
  -2  -3  17      224.79      217.06      6.92 o 
  -1  -3  17        2.52        1.07      0.79 o 
   0  -3  17       50.02       42.00      2.19 o 
   1  -3  17       82.31       75.06      2.16 o 
   2  -3  17       57.27       56.73      1.85 o 
   3  -3  17       43.79       40.68      1.58 o 
   4  -3  17       12.91       11.50      1.01 o 
   5  -3  17       16.36       16.89      1.24 o 
   6  -3  17        5.17        5.18      1.40 o 
  -6  -2  17        6.34        5.32      1.15 o 
  -5  -2  17        7.73       13.87      1.04 o 
  -4  -2  17      125.97      112.86      3.43 o 
  -3  -2  17        8.04       11.18      0.85 o 
  -2  -2  17        1.66        1.75      0.87 o 
  -1  -2  17       29.07       24.92      1.66 o 
   0  -2  17        8.18        7.90      0.69 o 
   1  -2  17       18.04       20.09      1.93 o 
   2  -2  17       13.61       12.62      0.89 o 
   3  -2  17       19.00       18.41      1.60 o 
   4  -2  17        5.68        6.20      0.83 o 
   5  -2  17        0.57        0.08      0.62 o 
   6  -2  17        0.18        0.32      0.64 o 
  -5  -1  17       25.05       23.18      1.75 o 
  -4  -1  17      183.67      165.58      5.47 o 
  -3  -1  17        8.81        5.32      0.98 o 
  -2  -1  17      117.58      111.91      4.33 o 
  -1  -1  17       82.86       86.37      3.28 o 
   0  -1  17      227.32      230.52      4.96 o 
   1  -1  17        0.00        0.05      0.38 o 
   2  -1  17       13.21       15.62      0.91 o 
   3  -1  17       29.27       30.18      1.35 o 
   4  -1  17       29.03       32.10      1.44 o 
   5  -1  17       13.75       13.26      1.11 o 
   6  -1  17        9.31        8.30      0.98 o 
   7  -1  17        6.32        7.16      1.48 o 
  -6   0  17        4.17        5.34      1.22 o 
  -5   0  17       46.76       47.92      2.48 o 
  -4   0  17       15.61       15.25      0.98 o 
  -3   0  17       21.01       26.71      1.15 o 
  -2   0  17      198.55      198.70      5.24 o 
  -1   0  17      670.92      684.73     23.61 o 
   0   0  17      225.29      207.30      4.53 o 
   1   0  17        3.71        2.65      0.76 o 
   2   0  17      117.68      114.16      2.89 o 
   3   0  17        1.89        2.75      0.74 o 
   4   0  17       78.66       81.45      2.43 o 
   5   0  17       12.97       14.63      1.60 o 
   6   0  17        6.86        4.44      0.82 o 
   7   0  17       10.10       11.55      1.15 o 
  -6   1  17        3.60        5.16      1.18 o 
  -5   1  17        2.93        2.92      1.01 o 
  -4   1  17        0.43        0.83      0.73 o 
  -3   1  17       11.71       10.41      0.79 o 
  -2   1  17        2.84        2.85      0.57 o 
  -1   1  17      200.79      196.35      4.38 o 
   0   1  17      580.95      602.01     26.22 o 
   1   1  17       89.30       89.07      2.36 o 
   2   1  17      114.70      106.77      2.76 o 
   3   1  17        4.68        3.67      0.63 o 
   4   1  17      112.64      108.42      2.95 o 
   5   1  17        4.12        5.62      0.84 o 
   6   1  17       29.99       27.05      1.66 o 
   7   1  17        1.89        3.00      0.80 o 
  -6   2  17       10.24        9.28      1.43 o 
  -5   2  17        2.81        2.28      0.99 o 
  -4   2  17       18.32       15.50      1.41 o 
  -3   2  17       97.98       96.99      3.55 o 
  -2   2  17       32.74       33.30      1.30 o 
  -1   2  17      319.90      334.32      5.59 o 
   0   2  17      102.80      102.84      2.08 o 
   1   2  17      206.57      205.47      5.93 o 
   2   2  17       37.15       36.68      2.02 o 
   3   2  17        0.06       -0.30      0.45 o 
   4   2  17       16.98       16.71      1.55 o 
   5   2  17        0.64        0.26      0.57 o 
   6   2  17        6.83        6.00      0.88 o 
   7   2  17        0.03       -0.27      1.16 o 
  -5   3  17        0.05        0.53      0.94 o 
  -4   3  17        0.85        1.46      0.96 o 
  -3   3  17      215.43      227.71      7.00 o 
  -2   3  17       54.31       59.96      1.86 o 
  -1   3  17        4.30        5.86      0.61 o 
   0   3  17       74.23       74.28      1.68 o 
   1   3  17      112.04      114.92      2.30 o 
   2   3  17      107.88      120.90      3.09 o 
   3   3  17        8.56        4.91      0.72 o 
   4   3  17        3.54        2.94      1.45 o 
   5   3  17       29.89       31.44      1.47 o 
   6   3  17       48.65       50.29      1.97 o 
   7   3  17        5.52        5.69      0.91 o 
  -5   4  17        0.95        0.45      0.98 o 
  -4   4  17       22.15       20.56      1.70 o 
  -3   4  17       82.29       79.83      3.22 o 
  -2   4  17        0.07       -0.56      0.61 o 
  -1   4  17       32.00       27.36      1.29 o 
   0   4  17        2.48        1.87      0.50 o 
   1   4  17       10.58        9.50      0.66 o 
   2   4  17       11.46       13.88      0.76 o 
   3   4  17       78.98       76.54      2.33 o 
   4   4  17       18.20       18.00      1.19 o 
   5   4  17       27.63       30.77      3.53 o 
   6   4  17       15.37       14.25      1.16 o 
   7   4  17        2.61        1.56      0.77 o 
  -4   5  17        5.55        4.12      1.17 o 
  -3   5  17        1.32        0.53      0.67 o 
  -2   5  17      130.55      130.24      3.33 o 
  -1   5  17       29.59       37.72      1.59 o 
   0   5  17        1.50        1.99      0.69 o 
   1   5  17        0.06       -0.08      0.41 o 
   2   5  17        1.40        0.88      0.45 o 
   3   5  17        1.90        1.40      0.65 o 
   4   5  17        3.32        1.64      0.74 o 
   5   5  17        0.47        0.38      0.69 o 
   6   5  17       27.99       33.06      1.66 o 
  -3   6  17       57.27       59.21      2.13 o 
  -2   6  17       11.16        8.38      1.00 o 
  -1   6  17       85.30       74.54      2.31 o 
   0   6  17       16.06       12.65      1.02 o 
   1   6  17       10.10        9.86      1.34 o 
   2   6  17        0.19        0.51      0.52 o 
   3   6  17       19.52       17.43      1.08 o 
   4   6  17       14.49       14.66      1.23 o 
   5   6  17        0.53        0.58      0.76 o 
  -1   7  17       12.18       11.41      1.12 o 
   0   7  17        6.65        5.08      1.04 o 
   1   7  17        4.97        4.18      0.86 o 
   2   7  17        3.47        3.09      2.93 o 
   3   7  17        1.31        0.12      0.55 o 
   4   7  17       22.74       21.25      1.16 o 
  -3  -6  18        1.58        1.13      1.09 o 
  -2  -6  18        0.82        0.04      1.02 o 
  -1  -6  18        1.96        1.54      1.09 o 
   0  -6  18        0.73        1.08      1.02 o 
   1  -6  18        3.72        6.20      1.24 o 
   2  -6  18       20.59       16.75      1.66 o 
  -4  -5  18       14.52       20.02      1.88 o 
  -3  -5  18        2.99        3.23      1.06 o 
  -2  -5  18        1.60        1.07      0.99 o 
  -1  -5  18        1.84        2.66      1.01 o 
   0  -5  18       30.18       27.82      1.92 o 
   1  -5  18        2.15        2.22      0.99 o 
   2  -5  18       79.92       81.43      3.46 o 
   3  -5  18        0.00        0.11      0.63 o 
  -5  -4  18        0.54       -0.20      0.64 o 
  -4  -4  18       17.61       10.47      1.48 o 
  -3  -4  18       70.93       76.05      3.35 o 
  -2  -4  18       24.99       20.39      1.72 o 
  -1  -4  18       56.45       53.66      2.69 o 
   0  -4  18      266.17      271.05      8.51 o 
   1  -4  18       41.81       48.20      2.48 o 
   2  -4  18       81.34       76.64      3.75 o 
   3  -4  18       10.93        7.92      0.90 o 
   4  -4  18        1.27        0.87      0.65 o 
  -5  -3  18       14.52       16.45      1.14 o 
  -4  -3  18       15.73       17.92      1.11 o 
  -3  -3  18       56.16       47.19      2.40 o 
  -2  -3  18       24.91       30.35      1.96 o 
  -1  -3  18       88.11       83.96      3.41 o 
   0  -3  18       51.78       55.84      2.60 o 
   1  -3  18        1.34        1.10      0.70 o 
   2  -3  18        7.86        6.51      1.44 o 
   3  -3  18        0.00       -0.47      0.52 o 
   4  -3  18       30.62       33.60      1.56 o 
   5  -3  18        0.41        0.70      0.82 o 
  -6  -2  18        1.11        2.21      0.99 o 
  -5  -2  18       19.66       22.36      1.40 o 
  -4  -2  18        0.31        1.03      0.58 o 
  -3  -2  18       24.25       24.91      1.18 o 
  -2  -2  18      176.75      163.72      5.53 o 
  -1  -2  18       73.46       67.85      2.97 o 
   0  -2  18      230.79      228.40      7.18 o 
   1  -2  18       43.42       44.08      1.65 o 
   2  -2  18        2.51        2.02      0.56 o 
   3  -2  18        2.53        2.48      1.21 o 
   4  -2  18        0.54        0.88      0.59 o 
   5  -2  18       22.67       23.80      1.39 o 
   6  -2  18        0.44       -0.04      0.66 o 
  -4  -1  18       53.20       50.83      2.46 o 
  -3  -1  18       16.10       15.73      0.99 o 
  -2  -1  18       30.32       33.49      1.97 o 
  -1  -1  18      206.26      191.41      6.13 o 
   0  -1  18      533.38      511.55     14.64 o 
   1  -1  18       63.81       62.56      1.88 o 
   2  -1  18        6.25        2.93      0.58 o 
   3  -1  18        1.84        2.72      1.77 o 
   4  -1  18        0.99        0.56      0.60 o 
   5  -1  18       21.98       20.09      2.36 o 
   6  -1  18        0.77        1.43      0.74 o 
  -6   0  18        1.95        3.56      1.14 o 
  -5   0  18       17.00       19.79      1.65 o 
  -4   0  18       66.40       63.19      2.11 o 
  -3   0  18        2.01        2.70      0.59 o 
  -2   0  18        0.00       -0.14      0.47 o 
  -1   0  18       99.26      100.78      3.75 o 
   0   0  18      148.19      149.96      3.51 o 
   1   0  18      127.07      131.51      4.61 o 
   2   0  18       50.52       49.79      1.66 o 
   3   0  18      137.23      123.34      3.18 o 
   4   0  18      110.62      116.10      3.15 o 
   5   0  18       50.41       51.34      1.94 o 
   6   0  18        0.00       -0.87      0.88 o 
   7   0  18       19.14       20.97      2.02 o 
  -6   1  18        5.03        6.27      1.29 o 
  -5   1  18       14.46       13.90      1.55 o 
  -4   1  18        3.30        4.99      0.99 o 
  -3   1  18      103.53      107.89      2.70 o 
  -2   1  18       25.59       23.62      1.10 o 
  -1   1  18      160.39      169.73      3.09 o 
   0   1  18      149.96      160.27      3.73 o 
   1   1  18      240.88      239.49      5.26 o 
   2   1  18      466.84      442.49     15.15 o 
   3   1  18       67.31       71.25      2.16 o 
   4   1  18        9.08        7.77      1.19 o 
   5   1  18       41.90       47.56      1.82 o 
   6   1  18        9.66        8.64      1.00 o 
   7   1  18        8.36        9.39      1.09 o 
  -5   2  18        1.24        1.90      0.93 o 
  -4   2  18       75.70       76.91      3.19 o 
  -3   2  18        1.99        1.44      0.81 o 
  -2   2  18       29.91       26.91      1.17 o 
  -1   2  18      445.93      476.05      7.76 o 
   0   2  18       90.66       96.81      2.02 o 
   1   2  18       13.00       17.07      1.11 o 
   2   2  18       20.05       20.04      1.15 o 
   3   2  18       35.21       34.80      1.44 o 
   4   2  18        1.76        2.77      0.68 o 
   5   2  18       24.33       25.26      1.33 o 
   6   2  18       27.61       28.31      1.49 o 
   7   2  18        9.55        8.34      1.06 o 
  -5   3  18        1.56        1.12      1.00 o 
  -4   3  18        2.74        2.59      0.99 o 
  -3   3  18        7.21        7.41      1.14 o 
  -2   3  18        2.56        1.40      0.84 o 
  -1   3  18      193.39      207.75      3.75 o 
   0   3  18        3.80        3.69      0.52 o 
   1   3  18       33.53       34.61      1.44 o 
   2   3  18       12.52       14.35      1.06 o 
   3   3  18       17.66       16.45      1.11 o 
   4   3  18        1.34        1.19      0.61 o 
   5   3  18       11.72        8.65      0.98 o 
   6   3  18       18.15       23.02      1.42 o 
   7   3  18       23.56       26.08      1.54 o 
  -4   4  18        9.02        7.65      1.38 o 
  -3   4  18        0.98        1.43      1.00 o 
  -2   4  18        0.74       -0.48      0.76 o 
  -1   4  18      155.55      158.30      4.59 o 
   0   4  18       30.82       30.39      1.09 o 
   1   4  18       61.03       61.07      1.55 o 
   2   4  18        1.35        2.12      0.69 o 
   3   4  18        5.71        7.75      2.04 o 
   4   4  18        1.26        1.56      0.70 o 
   5   4  18       11.16       10.35      1.02 o 
   6   4  18        5.03        6.07      0.95 o 
  -3   5  18        0.33       -0.69      0.87 o 
  -2   5  18        5.13        4.49      0.99 o 
  -1   5  18        0.81        1.90      0.75 o 
   0   5  18        8.44        6.86      0.86 o 
   1   5  18        5.76        6.75      0.68 o 
   2   5  18       99.20       91.97      2.11 o 
   3   5  18        0.18        0.50      0.66 o 
   4   5  18       12.65       10.63      1.07 o 
   5   5  18       30.06       28.79      1.57 o 
   6   5  18        3.60        5.80      0.97 o 
  -2   6  18        9.58        9.50      1.03 o 
  -1   6  18       17.25       18.01      1.27 o 
   0   6  18        0.54        0.10      1.13 o 
   1   6  18       11.88       12.91      2.08 o 
   2   6  18        0.11       -0.72      0.48 o 
   3   6  18        9.02        7.37      1.01 o 
   4   6  18        0.79        0.76      1.08 o 
   5   6  18        3.96        3.56      0.94 o 
   0   7  18        0.29       -1.52      1.71 o 
   1   7  18        0.11        0.39      1.36 o 
   2   7  18        0.97       -0.80      0.73 o 
   3   7  18        1.86        1.79      0.83 o 
  -1  -6  19        8.08        6.06      1.31 o 
   0  -6  19        4.80        6.04      1.31 o 
  -3  -5  19        0.15        1.05      1.00 o 
  -2  -5  19        3.96        2.95      1.04 o 
  -1  -5  19        1.18        0.94      0.91 o 
   0  -5  19       46.08       53.84      2.83 o 
   1  -5  19        3.14        1.27      0.87 o 
   2  -5  19        9.74       11.04      1.41 o 
   3  -5  19       10.78       13.55      1.15 o 
  -4  -4  19        7.05        7.16      1.33 o 
  -3  -4  19        0.12        1.03      0.92 o 
  -2  -4  19        1.61        0.22      0.81 o 
  -1  -4  19       10.62       10.92      1.41 o 
   0  -4  19       84.94       86.98      3.68 o 
   1  -4  19       12.65       11.26      1.38 o 
   2  -4  19       31.04       29.52      1.44 o 
   3  -4  19       17.19       16.72      1.19 o 
   4  -4  19       19.07       15.23      1.24 o 
  -5  -3  19       14.47       14.04      1.34 o 
  -4  -3  19       21.58       23.47      1.85 o 
  -3  -3  19       52.23       61.40      2.91 o 
  -2  -3  19      117.35      109.58      4.22 o 
  -1  -3  19      139.82      136.72      4.93 o 
   0  -3  19      202.51      192.39      6.36 o 
   1  -3  19      121.62      118.80      4.37 o 
   2  -3  19       16.58       18.66      1.11 o 
   3  -3  19        5.61        6.72      0.96 o 
   4  -3  19        0.13        0.19      0.61 o 
   5  -3  19       14.16       13.18      1.18 o 
  -5  -2  19        1.80        3.13      0.74 o 
  -4  -2  19       22.59       22.00      1.20 o 
  -3  -2  19        3.09        2.03      0.95 o 
  -2  -2  19       70.76       64.07      2.91 o 
  -1  -2  19       30.16       33.17      1.97 o 
   0  -2  19       15.59       17.90      1.55 o 
   1  -2  19       45.84       45.77      1.62 o 
   2  -2  19       60.75       59.72      1.93 o 
   3  -2  19      101.99       93.04      2.67 o 
   4  -2  19        1.41        1.01      0.62 o 
   5  -2  19        1.23        2.23      0.86 o 
  -5  -1  19        3.91        5.93      1.20 o 
  -4  -1  19        4.38        3.51      0.70 o 
  -3  -1  19        1.25        0.09      0.79 o 
  -2  -1  19       62.65       58.24      2.70 o 
  -1  -1  19      113.72      112.42      4.12 o 
   0  -1  19        5.60        7.73      1.13 o 
   1  -1  19        6.87        7.51      0.74 o 
   2  -1  19       27.03       22.94      1.49 o 
   3  -1  19       75.97       70.03      2.22 o 
   4  -1  19       75.85       76.92      2.41 o 
   5  -1  19       22.19       21.81      2.43 o 
   6  -1  19       50.25       57.22      2.46 o 
  -5   0  19        0.30        0.79      0.87 o 
  -4   0  19        9.13       10.01      1.27 o 
  -3   0  19        1.19        0.90      0.81 o 
  -2   0  19       86.52       88.65      3.45 o 
  -1   0  19       19.80       19.99      1.53 o 
   0   0  19      100.82      105.24      2.70 o 
   1   0  19      116.80      114.60      2.90 o 
   2   0  19        2.76        3.95      0.63 o 
   3   0  19      115.74      117.61      3.12 o 
   4   0  19       29.48       27.02      2.15 o 
   5   0  19       19.58       19.23      1.28 o 
   6   0  19       42.74       48.11      1.97 o 
  -5   1  19        1.47        3.02      1.01 o 
  -4   1  19        0.02        0.47      0.76 o 
  -3   1  19        0.33        0.80      0.52 o 
  -2   1  19       23.77       24.73      1.64 o 
  -1   1  19       46.25       48.44      2.36 o 
   0   1  19      176.83      183.17      4.19 o 
   1   1  19       39.07       41.19      1.55 o 
   2   1  19      151.24      143.96      3.55 o 
   3   1  19        0.12        1.14      0.89 o 
   4   1  19       28.83       28.10      1.43 o 
   5   1  19       98.42       89.44      2.72 o 
   6   1  19        2.40        1.93      0.71 o 
  -5   2  19        0.49        1.79      1.00 o 
  -4   2  19        4.51        4.39      1.09 o 
  -3   2  19        7.23        6.74      1.11 o 
  -2   2  19        3.85        4.33      0.65 o 
  -1   2  19       47.01       53.03      1.40 o 
   0   2  19       25.91       30.89      1.38 o 
   1   2  19      407.06      406.40      8.47 o 
   2   2  19       73.38       72.08      2.20 o 
   3   2  19        1.76        2.35      0.68 o 
   4   2  19        0.28        0.09      0.56 o 
   5   2  19       10.61        9.18      1.42 o 
   6   2  19        3.77        2.93      0.87 o 
  -4   3  19        3.52        4.26      1.10 o 
  -3   3  19       24.22       26.51      1.76 o 
  -2   3  19        0.17       -1.00      0.74 o 
  -1   3  19       17.67       16.70      0.86 o 
   0   3  19       21.39       20.30      0.91 o 
   1   3  19       79.84       67.45      2.11 o 
   2   3  19        0.46        0.28      0.63 o 
   3   3  19       85.66       79.10      2.88 o 
   4   3  19        1.33        2.22      1.03 o 
   5   3  19        0.10       -0.31      0.66 o 
   6   3  19        1.69        1.48      0.71 o 
  -4   4  19       15.68       15.99      1.65 o 
  -3   4  19       56.77       60.90      2.81 o 
  -2   4  19        7.78        6.92      0.87 o 
  -1   4  19        0.42        0.86      0.68 o 
   0   4  19       29.27       29.60      1.11 o 
   1   4  19        0.08        0.73      0.67 o 
   2   4  19        9.43        8.70      0.95 o 
   3   4  19      110.67      105.32      2.96 o 
   4   4  19        7.30        7.15      1.59 o 
   5   4  19        0.02        0.85      0.71 o 
   6   4  19        2.03        3.47      0.83 o 
  -3   5  19        5.25        7.90      1.40 o 
  -2   5  19      129.22      132.49      3.43 o 
  -1   5  19       34.82       34.71      1.58 o 
   0   5  19        2.78        2.31      0.93 o 
   1   5  19        3.49        2.49      0.54 o 
   2   5  19        7.02        9.18      1.04 o 
   3   5  19        2.90        4.30      1.76 o 
   4   5  19        4.16        2.94      0.82 o 
   5   5  19        2.80        0.85      0.75 o 
  -1   6  19       46.35       46.13      2.24 o 
   0   6  19        2.38        0.49      1.44 o 
   1   6  19        0.02        0.26      1.41 o 
   2   6  19       13.19       13.07      0.92 o 
   3   6  19        4.70        1.38      0.97 o 
   4   6  19        1.89        0.17      1.45 o 
   1   7  19       12.04       12.89      3.00 o 
   2   7  19        6.78        5.82      1.21 o 
  -2  -5  20        4.44        3.53      1.09 o 
  -1  -5  20       27.83       30.02      2.20 o 
   0  -5  20        0.64        1.39      1.08 o 
   1  -5  20        4.13        4.85      1.12 o 
   2  -5  20       11.20       16.68      1.69 o 
  -4  -4  20        0.09       -1.17      0.94 o 
  -3  -4  20       22.10       22.28      1.90 o 
  -2  -4  20       12.58        9.45      1.40 o 
  -1  -4  20        1.46        0.50      0.97 o 
   0  -4  20      143.72      136.97      5.05 o 
   1  -4  20        0.60        1.35      0.92 o 
   2  -4  20       38.03       41.25      2.40 o 
   3  -4  20       16.24       17.32      1.21 o 
  -4  -3  20        0.05        0.22      0.98 o 
  -3  -3  20        8.48        6.75      1.27 o 
  -2  -3  20        1.22        0.69      0.92 o 
  -1  -3  20        0.91        2.41      0.98 o 
   0  -3  20       71.17       64.70      2.98 o 
   1  -3  20        0.92        2.14      0.96 o 
   2  -3  20        3.21        4.53      1.22 o 
   3  -3  20        2.50        2.56      1.70 o 
   4  -3  20       49.96       45.53      1.88 o 
  -5  -2  20        2.96        2.50      1.09 o 
  -4  -2  20        2.67        0.48      0.92 o 
  -3  -2  20        8.00        7.29      1.22 o 
  -2  -2  20        3.43        4.12      1.12 o 
  -1  -2  20       15.15       17.21      1.58 o 
   0  -2  20       17.66       16.08      1.53 o 
   1  -2  20       37.05       36.28      2.17 o 
   2  -2  20       20.42       18.58      1.11 o 
   3  -2  20        2.19        0.55      0.85 o 
   4  -2  20        0.10       -0.33      0.61 o 
   5  -2  20       13.98       13.16      1.22 o 
  -5  -1  20       25.34       29.02      2.03 o 
  -4  -1  20       20.03       23.19      1.80 o 
  -3  -1  20       16.44       17.60      1.64 o 
  -2  -1  20      126.26      126.37      4.57 o 
  -1  -1  20       17.02       17.01      1.56 o 
   0  -1  20      108.38      107.45      4.09 o 
   1  -1  20       31.53       29.86      1.81 o 
   2  -1  20        8.58        9.46      1.36 o 
   3  -1  20        0.03       -0.71      0.56 o 
   4  -1  20        3.60        2.36      0.71 o 
   5  -1  20        9.88        9.38      1.05 o 
  -5   0  20        4.73        4.40      1.07 o 
  -4   0  20       24.70       29.24      1.87 o 
  -3   0  20       18.23       18.08      1.55 o 
  -2   0  20       43.12       39.42      2.15 o 
  -1   0  20       34.02       30.94      1.97 o 
   0   0  20       73.40       79.48      3.27 o 
   1   0  20        0.00        0.47      0.53 o 
   2   0  20        0.67        0.66      0.53 o 
   3   0  20      340.51      323.79      7.07 o 
   4   0  20       29.45       31.67      1.53 o 
   5   0  20        0.46        1.62      0.71 o 
   6   0  20       35.61       34.25      1.72 o 
  -5   1  20        3.67        4.63      1.10 o 
  -4   1  20       18.45       16.80      1.45 o 
  -3   1  20        5.24        5.12      0.98 o 
  -2   1  20        0.31        0.93      0.79 o 
  -1   1  20       33.12       35.02      2.05 o 
   0   1  20      138.90      144.10      3.48 o 
   1   1  20        1.54        2.00      0.98 o 
   2   1  20        2.04        1.43      1.04 o 
   3   1  20      120.85      124.06      4.69 o 
   4   1  20      113.28      101.11      2.91 o 
   5   1  20        2.15        3.53      0.96 o 
   6   1  20        0.79        1.30      0.73 o 
  -4   2  20        1.89        1.67      0.93 o 
  -3   2  20       21.08       24.06      1.72 o 
  -2   2  20       69.00       79.76      3.07 o 
  -1   2  20       57.05       60.76      2.75 o 
   0   2  20       45.67       45.09      1.67 o 
   1   2  20       68.36       74.74      3.00 o 
   2   2  20       22.16       23.77      1.29 o 
   3   2  20       52.71       48.45      1.82 o 
   4   2  20       90.26       88.24      3.73 o 
   5   2  20        2.10        2.08      1.10 o 
   6   2  20        0.03        0.19      0.68 o 
  -4   3  20        0.14       -0.30      0.93 o 
  -3   3  20       24.02       23.99      1.72 o 
  -2   3  20        7.21        6.71      1.14 o 
  -1   3  20        6.59        6.21      0.64 o 
   0   3  20       20.15       20.41      2.23 o 
   1   3  20       58.39       52.24      1.85 o 
   2   3  20       14.77       15.98      1.12 o 
   3   3  20        3.35        1.67      0.67 o 
   4   3  20        1.00        0.33      0.63 o 
   5   3  20       76.81       67.75      2.31 o 
   6   3  20        0.48        0.75      0.87 o 
  -3   4  20        5.70        3.22      1.15 o 
  -2   4  20        3.31        2.96      1.07 o 
  -1   4  20       93.21      102.15      2.79 o 
   0   4  20        2.39        3.76      1.23 o 
   1   4  20       64.62       62.40      2.13 o 
   2   4  20        8.47        7.43      0.96 o 
   3   4  20        7.91        8.83      0.96 o 
   4   4  20       15.20       15.12      1.18 o 
   5   4  20        4.63        5.88      1.36 o 
  -2   5  20        0.12       -0.75      0.71 o 
  -1   5  20        0.05        0.22      0.76 o 
   0   5  20       25.79       20.37      1.27 o 
   1   5  20        2.17        2.36      1.29 o 
   2   5  20       27.41       25.70      1.46 o 
   3   5  20        1.14        2.29      0.80 o 
   4   5  20        4.21        3.58      0.88 o 
   5   5  20        0.01        0.64      0.94 o 
  -1   6  20        1.23        0.88      1.02 o 
   0   6  20        0.95        0.54      1.42 o 
   1   6  20       13.41       12.59      3.39 o 
   2   6  20        8.44        6.69      1.68 o 
   3   6  20        3.85        4.41      2.07 o 
   4   6  20        3.18        3.58      1.28 o 
  -1  -5  21       16.07       19.61      1.83 o 
   0  -5  21       27.56       29.49      2.17 o 
  -3  -4  21        1.80        1.89      1.08 o 
  -2  -4  21        0.01       -0.52      0.94 o 
  -1  -4  21       53.13       54.35      2.82 o 
   0  -4  21        0.73        0.66      0.89 o 
   1  -4  21        7.51        6.37      1.27 o 
   2  -4  21       46.41       50.04      2.72 o 
   3  -4  21        2.58        3.96      1.17 o 
  -4  -3  21        2.94        2.16      1.04 o 
  -3  -3  21        6.15        4.56      1.13 o 
  -2  -3  21       18.28       19.46      1.71 o 
  -1  -3  21        6.97        8.45      1.35 o 
   0  -3  21       19.42       23.45      1.86 o 
   1  -3  21        0.90        1.26      0.90 o 
   2  -3  21       82.85       85.12      3.63 o 
   3  -3  21        2.67        1.95      0.71 o 
   4  -3  21        6.34        6.24      1.07 o 
  -4  -2  21        3.72        2.03      1.06 o 
  -3  -2  21       38.08       43.23      2.42 o 
  -2  -2  21       21.43       24.45      1.91 o 
  -1  -2  21      123.63      124.23      4.61 o 
   0  -2  21        7.83        6.65      1.19 o 
   1  -2  21       26.87       27.47      1.88 o 
   2  -2  21        0.19       -0.10      0.52 o 
   3  -2  21        1.26        0.81      0.61 o 
   4  -2  21        4.50        4.33      0.83 o 
  -4  -1  21       29.02       36.80      2.28 o 
  -3  -1  21       58.73       61.72      2.93 o 
  -2  -1  21       81.58       83.00      3.46 o 
  -1  -1  21        4.19        6.08      1.15 o 
   0  -1  21        1.73        2.48      0.89 o 
   1  -1  21        0.57       -0.36      0.78 o 
   2  -1  21        0.19       -0.73      0.49 o 
   3  -1  21        0.61       -0.29      0.59 o 
   4  -1  21       10.66        7.58      0.96 o 
   5  -1  21       83.81       88.63      2.82 o 
  -4   0  21       18.35       17.35      1.59 o 
  -3   0  21       11.67       16.33      1.58 o 
  -2   0  21       23.13       23.41      1.78 o 
  -1   0  21       14.36       12.61      1.42 o 
   0   0  21        0.11        0.38      0.82 o 
   1   0  21        2.01        0.62      0.54 o 
   2   0  21        2.08        1.48      0.86 o 
   3   0  21        0.38        0.26      0.67 o 
   4   0  21        8.56        9.43      1.03 o 
   5   0  21       61.39       59.52      2.23 o 
  -4   1  21       22.48       21.43      1.62 o 
  -2   1  21       22.22       22.59      1.73 o 
  -1   1  21        3.76        3.03      0.93 o 
   0   1  21       26.87       30.29      1.98 o 
   1   1  21       56.95       60.48      1.98 o 
   2   1  21        1.52        1.43      0.64 o 
   3   1  21      126.37      129.52      3.41 o 
   4   1  21        6.31        6.78      0.89 o 
   5   1  21       84.59       81.43      3.79 o 
  -4   2  21        1.74        1.62      0.96 o 
  -3   2  21        0.20        0.42      0.85 o 
  -1   2  21        4.34        3.77      1.05 o 
   0   2  21        0.11        0.70      0.65 o 
   1   2  21        4.62        5.37      0.83 o 
   2   2  21       24.73       26.76      1.69 o 
   3   2  21        0.00        1.45      0.66 o 
   4   2  21       50.68       53.12      2.00 o 
   5   2  21        6.73        5.65      0.92 o 
  -3   3  21        0.10       -0.66      0.89 o 
  -2   3  21        3.32        1.27      0.96 o 
   0   3  21       43.75       47.31      1.82 o 
   1   3  21       67.70       66.43      4.38 o 
   2   3  21       11.39       12.86      1.25 o 
   3   3  21       64.43       66.02      2.23 o 
   4   3  21       13.33       15.59      1.46 o 
   5   3  21        6.97        7.44      1.04 o 
  -3   4  21        1.07        2.57      1.10 o 
  -2   4  21       15.17       12.94      1.49 o 
  -1   4  21       16.86       19.19      1.52 o 
   0   4  21        0.65       -1.44      1.18 o 
   1   4  21       28.16       27.35      1.49 o 
   2   4  21        1.38        1.99      0.82 o 
   3   4  21       39.78       37.66      1.67 o 
   4   4  21        1.81        1.60      0.78 o 
   5   4  21        1.01        1.88      1.20 o 
  -1   5  21       10.27       10.02      1.07 o 
   0   5  21        9.91        8.26      1.09 o 
   1   5  21        0.01       -1.15      1.29 o 
   2   5  21       11.80       11.79      1.19 o 
   3   5  21       19.31       16.12      1.32 o 
   4   5  21        3.19        3.54      0.87 o 
   1   6  21        0.75       -0.03      1.48 o 
   2   6  21        2.13        2.15      1.43 o 
  -2  -4  22        1.66        2.09      1.11 o 
  -1  -4  22        1.66        2.38      1.11 o 
   0  -4  22        0.53        0.74      0.93 o 
   1  -4  22        8.20       10.56      1.52 o 
   2  -4  22        0.36        0.02      0.93 o 
  -3  -3  22        1.28        0.94      0.97 o 
  -2  -3  22       26.40       25.31      2.04 o 
  -1  -3  22       17.12       17.59      1.65 o 
   0  -3  22        6.29        5.01      1.20 o 
   1  -3  22       38.63       42.97      2.54 o 
   2  -3  22       71.12       59.91      2.99 o 
   3  -3  22        0.15       -0.53      0.56 o 
  -3  -2  22        1.53        1.81      0.99 o 
  -2  -2  22       29.22       31.75      2.15 o 
  -1  -2  22        8.93        8.56      1.28 o 
   0  -2  22       64.55       60.37      2.92 o 
   1  -2  22       42.91       39.05      2.36 o 
   2  -2  22        7.39        7.20      0.85 o 
   3  -2  22       31.02       33.27      1.54 o 
   4  -2  22        9.20        9.92      1.07 o 
  -4  -1  22       11.00       12.37      1.55 o 
  -3  -1  22        0.15       -0.03      0.88 o 
  -2  -1  22        0.93        1.00      0.95 o 
  -1  -1  22       22.22       23.28      1.87 o 
   0  -1  22       29.37       33.70      2.16 o 
   1  -1  22        2.22        1.73      0.96 o 
   2  -1  22        0.52        0.83      0.85 o 
   3  -1  22        0.76        0.75      0.64 o 
   4  -1  22        6.89        7.90      1.32 o 
  -3   0  22        3.91        0.86      0.90 o 
  -2   0  22       16.80       14.95      1.59 o 
  -1   0  22        0.02       -0.84      0.78 o 
   0   0  22       21.86       28.44      1.99 o 
   1   0  22        2.26        3.15      0.96 o 
   2   0  22        0.58        0.04      1.21 o 
   3   0  22        8.80        6.96      1.08 o 
   4   0  22        4.59        4.17      0.81 o 
   5   0  22       45.87       46.93      2.00 o 
  -4   1  22       20.85       28.09      1.94 o 
  -2   1  22        1.47        2.64      1.01 o 
  -1   1  22       38.07       36.69      2.11 o 
   0   1  22       13.73       13.10      1.44 o 
   1   1  22       19.69       23.02      1.23 o 
   2   1  22        0.60        1.46      0.65 o 
   3   1  22        2.11        3.07      0.79 o 
   4   1  22       18.23       20.92      1.91 o 
   5   1  22       36.91       36.84      1.75 o 
  -1   2  22        1.12        0.45      0.87 o 
   0   2  22        1.94        0.06      0.87 o 
   1   2  22       16.65       13.70      1.09 o 
   2   2  22        3.25        2.40      0.73 o 
   3   2  22        3.00        3.61      0.76 o 
   4   2  22        4.20        4.83      0.90 o 
   5   2  22       10.57       13.07      1.22 o 
  -3   3  22        0.11       -1.21      0.80 o 
   0   3  22      106.27      116.97      3.19 o 
   1   3  22       10.56       10.64      1.05 o 
   2   3  22        2.05        2.44      0.78 o 
   3   3  22       18.30       23.23      1.68 o 
   4   3  22       11.03       10.83      1.74 o 
   5   3  22        6.83        6.55      1.58 o 
  -2   4  22        1.40        2.67      1.08 o 
   0   4  22       38.90       38.23      2.62 o 
   1   4  22       12.33       12.48      1.14 o 
   2   4  22        4.04        2.33      0.85 o 
   3   4  22        0.00        0.77      0.76 o 
   4   4  22        0.24        1.81      0.96 o 
   0   5  22        3.35        1.87      1.52 o 
   1   5  22        4.34        4.69      1.49 o 
   2   5  22        0.24       -0.51      0.94 o 
   3   5  22        0.15        0.02      0.78 o 
  -2  -3  23       19.14       18.92      1.89 o 
  -1  -3  23       22.32       20.92      1.89 o 
   0  -3  23        1.84        0.45      0.91 o 
   1  -3  23       19.63       18.43      1.74 o 
   2  -3  23        7.71        6.20      1.23 o 
  -3  -2  23       38.21       41.64      2.56 o 
  -2  -2  23        0.00        0.03      0.92 o 
  -1  -2  23        7.53        8.71      1.35 o 
   0  -2  23       49.29       52.28      2.80 o 
   1  -2  23        1.79        2.54      1.04 o 
   2  -2  23        0.35       -0.19      0.80 o 
   3  -2  23        1.47        1.53      0.71 o 
  -3  -1  23        3.23        1.68      1.02 o 
  -2  -1  23       23.04       26.05      2.00 o 
  -1  -1  23       26.28       27.22      2.05 o 
   0  -1  23        3.12        1.01      0.89 o 
   1  -1  23        1.75        1.78      0.99 o 
   2  -1  23        3.33        3.07      0.74 o 
   3  -1  23        8.02        9.56      1.01 o 
   4  -1  23        0.04        0.75      0.67 o 
  -3   0  23       14.86       15.10      1.66 o 
  -2   0  23        4.09        4.97      1.20 o 
  -1   0  23        0.71        2.40      1.02 o 
   0   0  23       17.41       17.56      1.71 o 
   1   0  23        0.09       -0.65      0.86 o 
   2   0  23        7.63        9.35      0.96 o 
   3   0  23        0.51       -0.33      0.95 o 
   4   0  23        2.79        2.73      1.02 o 
  -2   1  23       27.40       32.03      2.15 o 
  -1   1  23        8.14        8.52      1.33 o 
   0   1  23        0.18        0.63      0.90 o 
   1   1  23        6.14        8.20      0.91 o 
   2   1  23        0.02        0.18      0.63 o 
   3   1  23        2.08        2.15      0.75 o 
   4   1  23        5.71        5.18      1.09 o 
  -1   2  23        8.30        8.59      1.37 o 
   0   2  23       32.99       35.84      2.28 o 
   1   2  23        8.37        8.78      1.48 o 
   2   2  23       32.21       30.58      1.53 o 
   3   2  23       36.25       32.76      2.54 o 
   4   2  23        5.04        7.13      1.00 o 
   0   3  23       24.87       32.51      1.62 o 
   1   3  23        2.39        4.72      0.90 o 
   2   3  23       16.16       14.60      1.20 o 
   3   3  23       12.50       14.06      1.38 o 
   4   3  23       12.79       16.40      2.80 o 
   0   4  23        1.62        2.42      1.43 o 
   1   4  23        3.12        4.33      1.14 o 
   2   4  23        2.37        2.83      0.88 o 
   3   4  23       12.64       10.45      1.12 o 
  -2  -2  24        1.62        1.66      1.08 o 
  -1  -2  24       22.43       28.13      2.08 o 
   0  -2  24       14.56       14.47      1.70 o 
   1  -2  24        0.02        0.72      0.94 o 
   2  -2  24        2.38        3.00      1.06 o 
  -2  -1  24        2.73        2.52      1.05 o 
  -1  -1  24       12.19       12.65      1.60 o 
   0  -1  24        3.55        4.91      1.19 o 
   1  -1  24        1.22        0.58      0.96 o 
   2  -1  24        0.06       -0.34      0.96 o 
   3  -1  24       18.36       15.15      1.20 o 
  -2   0  24       26.04       34.85      2.32 o 
  -1   0  24        5.39        2.11      0.98 o 
   0   0  24        3.45        2.96      1.07 o 
   1   0  24        4.21        1.29      1.05 o 
   2   0  24        6.89        6.40      2.38 o 
   3   0  24       17.09       12.23      1.67 o 
  -2   1  24        9.67       11.43      1.52 o 
  -1   1  24        0.46        0.80      0.92 o 
   0   1  24        0.58       -0.90      0.88 o 
   1   1  24        8.11        8.53      1.41 o 
   2   1  24        0.44        0.66      0.67 o 
   3   1  24       35.38       37.05      2.67 o 
  -1   2  24        2.81        3.49      1.11 o 
   0   2  24       36.16       40.90      2.48 o 
   1   2  24        0.21        0.69      0.72 o 
   2   2  24        1.72        1.89      0.76 o 
   3   2  24       12.23       17.59      3.29 o 
   0   3  24        2.57        1.97      1.08 o 
   1   3  24       19.84       17.35      1.30 o 
   2   3  24        0.99        1.12      0.78 o 
   3   3  24        2.59        1.96      0.84 o 
  -1  -1  25        0.09        1.38      0.99 o 
   0  -1  25        4.27        6.51      1.32 o 
   1  -1  25       26.52       32.76      2.34 o 
  -1   0  25       57.48       66.20      3.31 o 
   0   0  25       19.40       20.89      1.84 o 
   1   0  25        0.34       -0.15      0.99 o 
   2   0  25        0.05        0.42      0.93 o 
  -1   1  25        3.91        3.54      1.18 o 
   0   1  25        7.83        8.18      1.44 o 
   1   1  25        0.94        0.52      0.93 o 
   2   1  25        0.00        0.67      0.98 o 
   0   2  25        9.25        6.09      1.35 o 
   1   2  25        6.31        7.56      1.44 o 
   2   2  25        8.16        6.98      0.98 o 
                                                 
